# Supplementary material for: Endogenous Viral Elements in Shrew Genomes Provide Insights into Pestivirus Ancient History
Source: Mol Biol Evol. 2022 Sep 5;39(10):msac190. doi: 10.1093/molbev/msac190 (PMC9550988; doi:10.1093/molbev/msac190)
Supplement: msac190_Supplementary_Data [file msac190_supplementary_data.zip]

Archive with 13 entries (13 files):
- S_Fig1_screening_results.pdf
- S_Fig2_C.indochinensisEVEtrees_separate.pdf
- S_Fig3_cytb_classification.pdf
- S_Fig4_EVE1&2_pestivirus.pdf
- S_Fig5_tanglegrams.pdf
- S1_screening_results.xlsx
- S2_samples_info.xlsx
- S3_sequences_info.xlsx
- S4_identity_percent.xlsx
- S5_WGSlist.xlsx
- S6_Flaviviridae_polyprotein.xlsx
- S7_SRAdata.xlsx
- S8_primers.xlsx
