# Supplementary material for: Endogenous Viral Elements in Shrew Genomes Provide Insights into Pestivirus Ancient History
Source: Mol Biol Evol. 2022 Sep 5;39(10):msac190. doi: 10.1093/molbev/msac190 (PMC9550988; doi:10.1093/molbev/msac190)
Supplement: msac190_Supplementary_Data [file msac190_supplementary_data.zip › S5_WGSlist.xlsx]

## Sheet: Sheet1
type	prefix_s	project_s	div_s	organism_an	bioproject_s	biosample_ss	infra_name_ss	other_src_ss	contigs_total_length_l	contigs_count_l	contigs_proteins_count_l	contigs_annotated_s	scaffolds_count_l	scaffolds_proteins_count_l	scaffolds_total_length_l	scaffolds_annotated_s	scaffolds_range_ss	update_date_dt	create_date_dt	genome coverage (X)	contig N50	contig L50	scaffold N50	scaffold L50
bats	AAPE02	WGS	MAM	Myotis lucifugus	PRJNA16951	SAMN02953645	-	-	1966419868	72785	0	No	3407	0	1955166140	No	GL429767-GL433173	2014-08-06T00:00:00Z	2010-09-10T00:00:00Z	7	64330	8574	4293315	106
	ABRP02	WGS	MAM	Pteropus vampyrus	PRJNA20325	SAMN02894360	isolate: Shadow	isolation_source: Lubee Bat Conservancy,tissue_type: Kidney	2017244498	225433	0	No	12642	0	2140649507	No	KN525718-KN538359	2014-12-05T00:00:00Z	2014-11-13T00:00:00Z	188	21866	22949	5954017	102
	ALEH01	WGS	MAM	Eptesicus fuscus	PRJNA72449	SAMN00767986	isolate: BU_THK_EF1	-	1811380956	167058	0	Yes	2681	0	2016416838	No	JH977611-JH980291	2013-11-01T00:00:00Z	2012-07-30T00:00:00Z	84	21392	24180	13454942	39
	ALWS01	WGS	MAM	Pteropus alecto	PRJNA171993	SAMN01103203	-	tissue_type: kidney	1944625202	170163	0	No	65597	19619	1985958707	Yes	KB030214-KB095810	2013-11-06T00:00:00Z	2012-12-17T00:00:00Z	110	31842	18317	15954802	36
	ALWT01	WGS	MAM	Myotis davidii	PRJNA171994	SAMN01103204	-	tissue_type: spleen\, kidney and small intestine	1878461987	325280	0	No	101769	15614	2059799708	Yes	KB097802-KB199570	2013-11-06T00:00:00Z	2012-12-17T00:00:00Z	110	15182	36107	3454484	163
	ANKR01	WGS	MAM	Myotis brandtii	PRJNA178678	SAMN01801565	-	-	1981769726	325414	0	No	169750	19484	2107242811	Yes	KE161034-KE164862,KE166456-KE332376	2015-02-09T00:00:00Z	2013-06-19T00:00:00Z	120	23289	24039	3225832	181
	AWGZ01	WGS	MAM	Pteronotus parnellii	PRJNA209408	SAMN02212709	-	-	1946616672	443121	0	No	101849	0	1561507329	No	KE819969-KE921817	2013-09-13T00:00:00Z	2013-09-06T00:00:00Z	17	9502	58483	22675	24037
	AWHA01	WGS	MAM	Rhinolophus ferrumequinum	PRJNA209409	SAMN02213056	-	-	1921707999	290685	0	No	69501	0	1307595591	No	KI126401-KI195901	2013-09-15T00:00:00Z	2013-09-05T00:00:00Z	17	11659	49796	21151	26674
	AWHB01	WGS	MAM	Megaderma lyra	PRJNA209407	SAMN02212695	-	-	1715324830	518327	0	No	126400	0	1439035284	No	KI000001-KI126400	2013-09-14T00:00:00Z	2013-09-05T00:00:00Z	18	7043	68839	16881	28869
	AWHC01	WGS	MAM	Eidolon helvum	PRJNA209406	SAMN02212690	-	-	1830434665	288446	0	No	72025	0	1435209322	No	KE747934-KE819958	2013-09-13T00:00:00Z	2013-09-05T00:00:00Z	18	12668	42661	27684	18954
	BMBI01	WGS	MAM	Pteropus pselaphon	PRJDB10275	SAMD00237435	-	-	1933220355	7513	0	No	0	0	0	No	-	2020-08-22T00:00:00Z	2020-08-22T00:00:00Z	119	394964	1364	770409	723
	CACVBW01	WGS	MAM	Pteropus giganteus	PRJEB32728	SAMEA5634742	-	isolation_source: ENVO:00010625	1985219947	16113	0	No	0	0	0	No	-	2020-04-10T00:00:00Z	2020-04-10T00:00:00Z	63	255763	2141	18871253	32
	CAJEUD01	WGS	MAM	Pipistrellus pipistrellus	PRJEB39564	SAMEA994724	-	-	21799636	300	0	No	0	0	0	No	-	2020-08-03T00:00:00Z	2020-08-03T00:00:00Z	62	4446752	108	94929986	6
	CAJEUF01	WGS	MAM	Pipistrellus pipistrellus	PRJEB39565	SAMEA994724	-	-	1579816813	10447	0	No	0	0	0	No	-	2020-08-03T00:00:00Z	2020-08-03T00:00:00Z	62	229984	1929	230226	1928
	JAAGEH01	WGS	MAM	Aeorestes cinereus	PRJNA601154	SAMN13850695	isolate: Cryan_1219	dev_stage: adult,tissue_type: blood	2149060452	2536	0	No	0	0	0	No	-	2020-03-25T00:00:00Z	2020-03-25T00:00:00Z	42	120638	5188	35075546	19
	JAAGEI01	WGS	MAM	Aeorestes cinereus	PRJNA604040	SAMN13850695	isolate: Cryan_1219	dev_stage: adult,tissue_type: blood	2118430019	2537	0	No	0	0	0	No	-	2020-03-25T00:00:00Z	2020-03-25T00:00:00Z	42	120599	5140	34115514	19
	JABVXQ01	WGS	MAM	Phyllostomus discolor	PRJNA628578	SAMN14734468	isolate: Bat1K_MPI-CBG_1	dev_stage: adult,tissue_type: muscle	2094526522	42	60997	Yes	0	0	0	No	-	2020-08-03T00:00:00Z	2020-08-03T00:00:00Z	78	15508673	32	171075004	6
	JABWUV01	WGS	MAM	Myotis myotis	PRJNA628559	SAMN14734277	isolate: mMyoMyo1	dev_stage: adult,tissue_type: flight muscle	2002797876	93	46057	Yes	1	0	17320	No	CM024383-CM024383	2020-08-13T00:00:00Z	2020-08-07T00:00:00Z	90.9	12511134	41	94448911	7
	JACAGB01	WGS	MAM	Pipistrellus kuhlii	PRJNA628567	SAMN14734388	isolate: mPipKuh1	dev_stage: adult,tissue_type: flight muscle\, heart\, brain\, liver\, kidney	1775705730	203	39923	Yes	1	0	17189	No	CM024384-CM024384	2020-08-13T00:00:00Z	2020-08-07T00:00:00Z	80.8	10591995	43	80237350	7
	JACAGC01	WGS	MAM	Rhinolophus ferrumequinum	PRJNA628581	SAMN14734547	isolate: mRhiFer1	dev_stage: adult,tissue_type: lung	2072561339	50	41563	Yes	1	0	16886	No	CM024386-CM024386	2020-08-13T00:00:00Z	2020-08-07T00:00:00Z	73.3	21749602	28	91996154	10
	JACASE01	WGS	MAM	Rousettus aegyptiacus	PRJNA628585	SAMN14734550	isolate: mRouAeg1	dev_stage: adult,tissue_type: muscle	1893618717	30	61105	Yes	1	0	16645	No	CM024382-CM024382	2020-08-13T00:00:00Z	2020-08-07T00:00:00Z	64.6	21999313	25	113811795	7
	JACASF01	WGS	MAM	Molossus molossus	PRJNA628574	SAMN14734448	isolate: mMolMol1	dev_stage: adult,tissue_type: muscle	2315585093	61	53797	Yes	1	0	16612	No	CM024385-CM024385	2020-08-13T00:00:00Z	2020-08-07T00:00:00Z	58.3	22174888	30	110665204	9
	JXIK01	WGS	MAM	Hipposideros armiger	PRJNA267039	SAMN03177460	isolate: ML-2016	tissue_type: muscle	2236564388	7570	0	No	0	0	0	No	-	2016-12-06T00:00:00Z	2016-12-06T00:00:00Z	218.6	39863	13917	2328177	272
	LDJU01	WGS	MAM	Miniopterus natalensis	PRJNA283550	SAMN03652541	isolate: MN2012-01	dev_stage: adult,tissue_type: skeletal muscle	1803099001	1269	0	No	0	0	0	No	-	2016-03-22T00:00:00Z	2016-03-22T00:00:00Z	77	29777	17067	4315193	118
	LOCP02	WGS	MAM	Rousettus aegyptiacus	PRJNA303181	SAMN04287759	isolate: 1219	dev_stage: older juvenile,tissue_type: liver and spleen	1910233862	2489	0	No	0	0	0	No	-	2016-03-17T00:00:00Z	2016-03-17T00:00:00Z	169.2	1488988	393	2007187	297
	LVEH01	WGS	MAM	Rhinolophus sinicus	PRJNA294852	SAMN04038064	isolate: Zhonghua_01	tissue_type: muscle	2073344508	63439	0	No	0	0	0	No	-	2019-04-04T00:00:00Z	2016-12-04T00:00:00Z	146.44	37803	15841	3754400	161
	PEHR01	WGS	MAM	Desmodus rotundus	PRJNA414273	SAMN07783852	isolate: DRU21DN04	dev_stage: adult,tissue_type: muscle/skin sample	2023656255	89070	0	No	720	0	2046912310	No	KZ672043-KZ672762	2018-03-27T00:00:00Z	2018-02-23T00:00:00Z	94	80274	6950	26869735	26
	PUFA01	WGS	MAM	Eonycteris spelaea	PRJNA427241	SAMN08225740	isolate: SIG01	dev_stage: adult,tissue_type: kidney\, lung	1966861576	4469	0	No	0	0	0	No	-	2018-09-07T00:00:00Z	2018-09-07T00:00:00Z	80	8002591	70	-	-
	PVIA01	WGS	MAM	Tonatia saurophila	PRJNA399356	SAMN07678031	isolate: US038	dev_stage: adult	2105886965	249810	0	No	0	0	0	No	-	2019-01-15T00:00:00Z	2019-01-15T00:00:00Z	46.1	141649	4127	165561	3525
	PVIG01	WGS	MAM	Tadarida brasiliensis	PRJNA399430	SAMN07678131	isolate: US034	dev_stage: adult	2709928648	1067615	0	No	0	0	0	No	-	2019-01-15T00:00:00Z	2019-01-15T00:00:00Z	30.3	22617	28355	24311	25996
	PVIL01	WGS	MAM	Rousettus aegyptiacus	PRJNA399428	SAMN07678121	isolate: US006	dev_stage: adult	1972131931	221754	0	No	0	0	0	No	-	2019-01-15T00:00:00Z	2019-01-15T00:00:00Z	35.7	100260	5215	125332	4059
	PVIQ01	WGS	MAM	Pipistrellus pipistrellus	PRJNA399427	SAMN07678120	isolate: US040	dev_stage: adult	2090670443	726104	0	No	0	0	0	No	-	2019-01-16T00:00:00Z	2019-01-16T00:00:00Z	52.8	26707	20199	33992	15278
	PVIW01	WGS	MAM	Noctilio leporinus	PRJNA399473	SAMN07678134	isolate: US093	dev_stage: adult	2098501394	298222	0	No	0	0	0	No	-	2019-01-16T00:00:00Z	2019-01-16T00:00:00Z	42.9	135651	4194	191494	2920
	PVIZ01	WGS	MAM	Myotis myotis	PRJNA399444	SAMN07678038	isolate: US100	dev_stage: adult	2294472406	1045197	0	No	0	0	0	No	-	2019-01-16T00:00:00Z	2019-01-16T00:00:00Z	47.8	19322	31447	21824	27249
	PVJC01	WGS	MAM	Murina aurata feae	PRJNA399367	SAMN07678148	isolate: US074	dev_stage: adult	2331551382	880177	0	No	0	0	0	No	-	2019-01-16T00:00:00Z	2019-01-16T00:00:00Z	33.3	23400	26925	26051	23840
	PVJD01	WGS	MAM	Mormoops blainvillei	PRJNA399472	SAMN07678133	isolate: US096	dev_stage: adult	2111750309	205259	0	No	0	0	0	No	-	2019-01-16T00:00:00Z	2019-01-16T00:00:00Z	32.8	142682	4104	156292	3693
	PVJG01	WGS	MAM	Miniopterus schreibersii	PRJNA399366	SAMN07678147	isolate: US075	dev_stage: adult	1775846775	177620	0	No	0	0	0	No	-	2019-01-16T00:00:00Z	2019-01-16T00:00:00Z	24.8	82539	6368	108707	4781
	PVJI01	WGS	MAM	Micronycteris hirsuta	PRJNA399354	SAMN07678146	isolate: US037	dev_stage: adult	2314654405	550090	0	No	0	0	0	No	-	2019-01-16T00:00:00Z	2019-01-16T00:00:00Z	39.4	62961	9798	68868	8795
	PVJL01	WGS	MAM	Megaderma lyra	PRJNA399353	SAMN07678029	isolate: US036	dev_stage: adult	2620948449	1902801	0	No	0	0	0	No	-	2019-01-16T00:00:00Z	2019-01-16T00:00:00Z	49.8	71674	8413	96489	6165
	PVJN01	WGS	MAM	Lasiurus borealis	PRJNA399352	SAMN07678027	isolate: US024	dev_stage: adult	2857590849	518900	0	No	0	0	0	No	-	2019-01-16T00:00:00Z	2019-01-16T00:00:00Z	42.1	35165	20682	38543	18686
	PVKE01	WGS	MAM	Craseonycteris thonglongyai	PRJNA399445	SAMN07678039	isolate: US097	dev_stage: adult	2272093077	1224256	0	No	0	0	0	No	-	2019-01-16T00:00:00Z	2019-01-16T00:00:00Z	52.2	23218	25352	25762	22223
	PVKM01	WGS	MAM	Carollia perspicillata	PRJNA399439	SAMN07678055	isolate: US073	dev_stage: adult	2689411905	1925339	0	No	0	0	0	No	-	2019-01-16T00:00:00Z	2019-01-16T00:00:00Z	27.7	10341	53523	10739	50319
	PVKR01	WGS	MAM	Artibeus jamaicensis	PRJNA399471	SAMN07678132	isolate: US092	dev_stage: adult	2424784351	794376	0	No	0	0	0	No	-	2019-01-16T00:00:00Z	2019-01-16T00:00:00Z	30.2	32365	18729	35347	16717
	PVKU01	WGS	MAM	Anoura caudifer	PRJNA399350	SAMN07678033	isolate: US021	dev_stage: adult	2206589520	337255	0	No	0	0	0	No	-	2019-01-16T00:00:00Z	2019-01-16T00:00:00Z	52.5	143417	4323	185021	3282
	PVKZ01	WGS	MAM	Macroglossus sobrinus	PRJNA399443	SAMN07678028	isolate: US102	dev_stage: adult	1897644983	171985	0	No	0	0	0	No	-	2019-01-16T00:00:00Z	2019-01-16T00:00:00Z	52.7	338389	1573	453401	1154
	PVLB01	WGS	MAM	Hipposideros galeritus	PRJNA399442	SAMN07678026	isolate: US101	dev_stage: adult	2440750851	840200	0	No	0	0	0	No	-	2019-01-16T00:00:00Z	2019-01-16T00:00:00Z	46	33704	19815	37985	17179
	RXPA02	WGS	MAM	Phyllostomus discolor	PRJNA489141	SAMN09948786	isolate: MPI-MPIP mPhyDis1	tissue_type: muscle	2108849533	78	0	No	18	0	2104204131	No	CM014254-CM014268,CM016611-CM016611,CM023025-CM023026	2020-05-12T00:00:00Z	2020-05-11T00:00:00Z	65.8	6892556	94	171742863	6
	RXPB02	WGS	MAM	Phyllostomus discolor	PRJNA489142	SAMN09948786	isolate: MPI-MPIP mPhyDis1	tissue_type: muscle	2051656167	10857	0	No	0	0	0	No	-	2020-05-11T00:00:00Z	2020-05-11T00:00:00Z	65.8	931872	603	931872	603
	RXPC01	WGS	MAM	Rhinolophus ferrumequinum	PRJNA489106	SAMN09948510	isolate: MPI-CBG mRhiFer1	tissue_type: liver	2075785400	135	0	No	29	0	2017450367	No	CM014226-CM014253,CM016610-CM016610	2019-05-17T00:00:00Z	2019-01-28T00:00:00Z	52.8	31900497	22	88025743	11
	RXPD01	WGS	MAM	Rhinolophus ferrumequinum	PRJNA489105	SAMN09948510	isolate: MPI-CBG mRhiFer1	tissue_type: liver	1514615512	13424	0	No	0	0	0	No	-	2019-01-28T00:00:00Z	2019-01-28T00:00:00Z	52.8	301176	1399	301176	1399
	SSHV01	WGS	MAM	Cynopterus brachyotis	PRJNA518751	SAMN10857275	isolate: CB-01	dev_stage: adult,tissue_type: liver	1758935687	48006	0	No	0	0	0	No	-	2019-12-23T00:00:00Z	2019-12-23T00:00:00Z	108	16627	29118	251278	1873
	VMDN01	WGS	MAM	Rhinolophus ferrumequinum	PRJNA399429	SAMN07678122	isolate: US033	dev_stage: adult	2183991669	345321	0	No	0	0	0	No	-	2019-08-08T00:00:00Z	2019-08-08T00:00:00Z	39.7	127195	4794	156956	3803
	VMDP01	WGS	MAM	Antrozous pallidus	PRJNA399351	SAMN07678034	isolate: US032	dev_stage: adult	2597469403	902551	0	No	0	0	0	No	-	2019-08-08T00:00:00Z	2019-08-08T00:00:00Z	35.7	13442	42767	13958	40777
	VMDQ01	WGS	MAM	Nycticeius humeralis	PRJNA399355	SAMN07678030	isolate: US023	dev_stage: adult	2779565143	1676240	0	No	0	0	0	No	-	2019-08-08T00:00:00Z	2019-08-08T00:00:00Z	41.7	14267	43614	15095	40517
	VMDR01	WGS	MAM	Macrotus californicus	PRJNA399440	SAMN07678130	isolate: US035	dev_stage: adult	2161582626	1128787	0	No	0	0	0	No	-	2019-08-08T00:00:00Z	2019-08-08T00:00:00Z	47.7	16404	22808	16948	21284
	VSFL01	WGS	MAM	Sturnira hondurensis	PRJNA554734	SAMN12282880	isolate: 20B	dev_stage: adult,tissue_type: liver	2098361935	27486	0	No	0	0	0	No	-	2020-09-30T00:00:00Z	2020-09-30T00:00:00Z	158	2136421	273	10164808	52
	VSFN01	WGS	MAM	Artibeus jamaicensis	PRJNA554589	SAMN12273914	isolate: 1a	dev_stage: adult,tissue_type: liver	2207601705	56739	0	No	0	0	0	No	-	2020-09-30T00:00:00Z	2020-09-30T00:00:00Z	202	374929	1580	2589479	219
carnivores	AACN01	WGS	MAM	Canis lupus familiaris	PRJNA10628	SAMN03004377	breed: poodle	-	1517481071	1089636	0	No	0	0	0	No	-	2014-08-26T00:00:00Z	2003-09-27T00:00:00Z	1.5	1516	299093	-	-
	AAEX04	WGS	MAM	Canis lupus familiaris	PRJNA13179	SAMN02953603	breed: boxer,isolate: Tasha	-	2312802206	147	0	No	40	0	2310674255	No	CM000001-CM000039,CM023446-CM023446	2020-10-05T00:00:00Z	2020-05-19T00:00:00Z	100	27487084	31	63738581	14
	AANG04	WGS	MAM	Felis catus	PRJNA16726	SAMN02953640	breed: Abyssinian,isolate: Cinnamon	-	2475824056	4908	0	No	56	0	4881923211	No	CM001378-CM001396,KZ451846-KZ451882	2017-11-20T00:00:00Z	2017-11-17T00:00:00Z	-	41915695	19	88880063	11
	ACBE01	WGS	MAM	Felis catus	PRJNA32759	SAMN03000705	breed: mixed	-	1990628213	604560	0	No	3694	0	5296386192	No	CM000695-CM000713,GG658199-GG661873	2014-08-21T00:00:00Z	2009-01-14T00:00:00Z	2.8	4577	122526	16304361	47
	ACTA01	WGS	MAM	Ailuropoda melanoleuca	PRJNA38683	SAMN00008160	-	-	2245296026	200592	0	No	81466	17538	2299492210	Yes	GL192338-GL273803	2013-11-01T00:00:00Z	2009-12-12T00:00:00Z	60	39886	16105	1281781	521
	AEYP01	WGS	MAM	Mustela putorius furo	PRJNA59869	SAMN00149631	breed: Sable,isolate: ID#1420	-	2278011712	117482	0	Yes	1871	0	2400666143	No	GL896898-GL898768	2014-08-04T00:00:00Z	2011-06-01T00:00:00Z	162	44823	14472	9335154	70
	AGTQ01	WGS	MAM	Mustela putorius furo	PRJNA78213	SAMN00761641	breed: Sable,isolate: ID#4666	-	2325201281	76915	0	Yes	1233	0	2394005201	No	JH417973-JH419205	2013-11-06T00:00:00Z	2011-12-19T00:00:00Z	91.5	66755	9959	9567452	72
	ANOP01	WGS	MAM	Odobenus rosmarus divergens	PRJNA167474	SAMN01180787	isolate: Ivan	isolation_source: blood	2300235512	70655	0	No	2707	0	2394682022	No	KB228878-KB231584	2015-04-20T00:00:00Z	2012-12-17T00:00:00Z	200	89951	7314	2616778	269
	AOCS01	WGS	MAM	Canis lupus familiaris	PRJNA176193	SAMN01737209	breed: beagle	isolation_source: peripheral venous blood of 14 month old animal	2254627151	221474	0	No	0	0	0	No	-	2013-11-06T00:00:00Z	2013-01-10T00:00:00Z	90	21834	30241	-	-
	APMU01	WGS	MAM	Leptonychotes weddellii	PRJNA68235	SAMN00672463	isolate: WS11-02	tissue_type: liver	2223147526	169546	0	Yes	7935	0	3131872622	No	KB714707-KB722641	2013-03-29T00:00:00Z	2013-03-28T00:00:00Z	82	23664	27102	904068	920
	ATCQ01	WGS	MAM	Panthera tigris altaica	PRJNA182708	SAMN02086964	isolate: TaeGuk	dev_stage: 9 years old,tissue_type: blood	2332832693	157031	0	No	816	0	2390266185	No	KE721553-KE722368	2013-09-27T00:00:00Z	2013-09-05T00:00:00Z	99	30032	22834	8860407	87
	AVOR01	WGS	MAM	Ursus maritimus	PRJNA210951	SAMN02729226	isolate: Baiyulong	tissue_type: muscle sample	2263004917	134161	0	No	1259	0	2287049287	No	KK498505-KK499763	2014-05-09T00:00:00Z	2014-05-08T00:00:00Z	101	46506	14124	15940661	46
	BIMV02	WGS	MAM	Prionailurus bengalensis euptilurus	PRJDB7724	SAMD00153258	isolate: No61	tissue_type: muscle	2421863388	49228	0	No	0	0	0	No	-	2020-09-16T00:00:00Z	2020-09-15T00:00:00Z	100	20431	32005	214455	3344
	BMBK01	WGS	MAM	Ursus thibetanus japonicus	PRJDB10066	SAMD00233067	-	-	2211141772	35282	0	No	0	0	0	No	-	2020-08-22T00:00:00Z	2020-08-22T00:00:00Z	87	39753	16003	117197	5439
	CAAAJK01	WGS	MAM	Arctocephalus gazella	PRJEB30577	SAMEA4666125	-	-	2313585684	5180	0	No	0	0	0	No	-	2019-01-16T00:00:00Z	2019-01-16T00:00:00Z	15000	537425	1237	139181869	7
	CAAGRJ01	WGS	MAM	Lynx pardinus	PRJEB12609	SAMEA3862495	-	-	2413208909	41700	31025	Yes	0	0	0	No	-	2019-03-25T00:00:00Z	2019-03-25T00:00:00Z	135	99542	6849	1519745	425
	CABITW01	WGS	MAM	Mustela putorius	PRJEB33767	SAMEA5818864	-	-	2473818944	14833	0	No	0	0	0	No	-	2019-08-06T00:00:00Z	2019-08-06T00:00:00Z	88	5344686	126	25826084	32
	CABPSY01	WGS	MAM	Mustela putorius	PRJEB34125	SAMEA5818864	-	-	2480474418	25834	0	No	0	0	0	No	-	2019-08-27T00:00:00Z	2019-08-27T00:00:00Z	52	143077	4916	10843127	67
	CABPSZ01	WGS	MAM	Mustela putorius	PRJEB34121	SAMEA5818864	-	-	2456594132	26253	0	No	0	0	0	No	-	2019-08-27T00:00:00Z	2019-08-27T00:00:00Z	52	143077	4916	5258708	129
	CABPTA01	WGS	MAM	Mustela putorius	PRJEB34122	SAMEA5818864	-	-	2464261309	15013	0	No	0	0	0	No	-	2019-08-27T00:00:00Z	2019-08-27T00:00:00Z	88	5344676	126	14727874	53
	CABPTB01	WGS	MAM	Mustela putorius	PRJEB34119	SAMEA5818864	-	-	2751514980	929245	0	No	0	0	0	No	-	2019-08-27T00:00:00Z	2019-08-27T00:00:00Z	77	155906	4507	255131	2680
	CABPTC01	WGS	MAM	Mustela putorius	PRJEB34120	SAMEA5818864	-	-	2715169287	813551	0	No	0	0	0	No	-	2019-08-27T00:00:00Z	2019-08-27T00:00:00Z	113	269793	2495	2292064	325
	CABPTD01	WGS	MAM	Mustela putorius	PRJEB34123	SAMEA5818864	-	-	2941572567	927316	0	No	0	0	0	No	-	2019-08-27T00:00:00Z	2019-08-27T00:00:00Z	77	155906	4507	626563	927316
	CABPTE01	WGS	MAM	Mustela putorius	PRJEB34127	SAMEA5818864	-	-	2865095273	886535	0	No	0	0	0	No	-	2019-08-27T00:00:00Z	2019-08-27T00:00:00Z	143	234137	3034	12834978	63
	CABPTF01	WGS	MAM	Mustela putorius	PRJEB34126	SAMEA5818864	-	-	2752837674	915907	0	No	0	0	0	No	-	2019-08-27T00:00:00Z	2019-08-27T00:00:00Z	107	155906	4507	4532255	148
	CABPTG01	WGS	MAM	Mustela putorius	PRJEB34124	SAMEA5818864	-	-	2760274898	812861	0	No	0	0	0	No	-	2019-08-27T00:00:00Z	2019-08-27T00:00:00Z	117	269793	2495	4598786	165
	CACRWF01	WGS	MAM	Lutra lutra	PRJEB35338	SAMEA994731	-	-	1081484062	8506	0	No	0	0	0	No	-	2019-12-06T00:00:00Z	2019-12-06T00:00:00Z	63	174900	1412	-	-
	CACRWI02	WGS	MAM	Lutra lutra	PRJEB35339	SAMEA994731	-	-	8359855	23	0	No	0	0	0	No	-	2020-07-10T00:00:00Z	2020-07-31T00:00:00Z	63	30403456	23	149004807	7
	CBZK01	WGS	MAM	Ursus arctos	PRJEB5121	SAMEA3138984	-	-	775393	5	0	No	0	0	0	No	-	2015-01-30T00:00:00Z	2014-03-31T00:00:00Z	30	6019	35	391865	1
	CYRY02	WGS	MAM	Gulo gulo	PRJEB10674	SAMEA3522159	-	tissue_type: Muscle	2423180524	47417	19696	Yes	0	0	0	No	-	2018-12-06T00:00:00Z	2018-12-06T00:00:00Z	75	3657	172767	178272	3880
	FNWR01	WGS	MAM	Neovison vison	PRJEB15663	SAMEA4493372	-	-	2447189291	7175	0	No	0	0	0	No	-	2017-11-24T00:00:00Z	2017-11-24T00:00:00Z	200	32336	20101	6814223	103
	JAADYL01	WGS	MAM	Mustela putorius furo	PRJNA580247	SAMN13896405	isolate: JIRA1106	dev_stage: Adult,tissue_type: brain; liver; muscle	2577366378	1255	0	No	0	0	0	No	-	2020-03-27T00:00:00Z	2020-03-27T00:00:00Z	183.7	23598655	30	-	-
	JAAHUQ01	WGS	MAM	Canis lupus familiaris	PRJNA587469	SAMN13230619	breed: German Shepherd,isolate: Mischka	tissue_type: blood	2481941580	2783	0	No	204	0	2386882229	No	CM021962-CM022001,MU018702-MU018865	2020-03-10T00:00:00Z	2020-03-09T00:00:00Z	100	14840767	57	64299765	15
	JAAMPH01	WGS	MAM	Mirounga leonina	PRJNA587380	SAMN13282320	isolate: KUSES-001	dev_stage: adult,tissue_type: blood	2417303335	1114	19733	Yes	0	0	0	No	-	2020-03-31T00:00:00Z	2020-03-31T00:00:00Z	100	197952	3623	54232831	16
	JAAQRD01	WGS	MAM	Canis lupus familiaris	PRJNA612738	SAMN14380863	breed: Basenji,isolate: UNSW-BAS-2019	tissue_type: whole blood	2345029490	650	0	No	39	0	2329293140	No	CM023363-CM023401	2020-06-11T00:00:00Z	2020-06-04T00:00:00Z	112.2	37759230	23	64291023	14
	JAASLC01	WGS	MAM	Canis lupus dingo	PRJNA613141	SAMN14395261	isolate: COOINDA	dev_stage: adult,tissue_type: whole blood	2398209015	477	0	No	3	0	148267087	No	CM022680-CM022682	2020-04-15T00:00:00Z	2020-04-14T00:00:00Z	123.6	23108747	36	64752584	15
	JAAUVH01	WGS	MAM	Canis lupus familiaris	PRJNA615959	SAMN14478636	breed: Labrador retriever,isolate: SID07034	dev_stage: adult,tissue_type: fibroblast\, soft palate	2396875024	377	0	No	41	0	2361824190	No	CM025100-CM025140	2020-09-03T00:00:00Z	2020-09-02T00:00:00Z	56.5	12024593	54	64037277	15
	JAAVKH01	WGS	MAM	Panthera leo	PRJNA615082	SAMN14446495	breed: African Lion,isolate: BGI	tissue_type: blood	2353845564	240216	0	No	0	0	0	No	-	2020-04-15T00:00:00Z	2020-04-15T00:00:00Z	82	23045	29663	-	-
	JAAXOB01	WGS	MAM	Halichoerus grypus	PRJNA577240	SAMN13022322	isolate: 241Hg	dev_stage: molt stage V,tissue_type: blood	2338260283	6881	0	No	1	0	16773	No	CM022781-CM022781	2020-04-16T00:00:00Z	2020-04-15T00:00:00Z	39	1011981	652	1033864	637
	LLWD01	WGS	MAM	Acinonyx jubatus	PRJNA297632	SAMN04127588	isolate: AJU 981 Chewbacca	dev_stage: adult,tissue_type: blood	2372536860	14382	0	No	0	0	0	No	-	2015-12-16T00:00:00Z	2015-11-13T00:00:00Z	75	35120	19059	3122036	232
	LNAC01	WGS	MAM	Ailurus fulgens styani	PRJNA298932	SAMN04169031	isolate: RP43	dev_stage: adult,tissue_type: blood	2342939051	11589	0	No	0	0	0	No	-	2017-02-28T00:00:00Z	2017-02-28T00:00:00Z	115.5	99577	6772	2983736	215
	LNAT02	WGS	MAM	Ailuropoda melanoleuca	PRJNA588422	SAMN04193337	isolate: Jingjing	dev_stage: adult,tissue_type: blood	2444060653	77287	0	No	21	0	2286836378	No	CM022819-CM022839	2020-04-20T00:00:00Z	2020-04-13T00:00:00Z	93	127687	5332	129245720	8
	LPRA01	WGS	MAM	Lycaon pictus	PRJNA304992	SAMN04312209	isolate: Kenya WGF20	dev_stage: Adult,tissue_type: blood	2356716622	813	0	No	40	0	2327434850	No	CM007403-CM007441,CM007554-CM007554	2016-12-01T00:00:00Z	2016-11-18T00:00:00Z	5.8	2695	216591	64190785	14
	LPRB01	WGS	MAM	Lycaon pictus	PRJNA304992	SAMN04312208	isolate: South Africa Ananku	dev_stage: Adult,tissue_type: blood	2358143818	803	0	No	41	0	2329864419	No	CM007555-CM007595	2016-12-01T00:00:00Z	2016-11-18T00:00:00Z	5.7	5555	113650	63240551	15
	LQAT01	WGS	MAM	Canis lupus familiaris	PRJNA305243	SAMN04320964	breed: Yorkshire terrier,isolate: Yoclon	dev_stage: adult,tissue_type: skin	143578	12	0	No	0	0	0	No	-	2017-04-07T00:00:00Z	2017-04-07T00:00:00Z	27	3406	11	18559	3
	LQGZ01	WGS	MAM	Panthera pardus	PRJNA306701	SAMN04347630	isolate: Maewha	tissue_type: muscle	2478848778	265329	0	No	991	0	2552094532	No	KV860272-KV861262	2016-11-16T00:00:00Z	2016-08-24T00:00:00Z	158.5	20993	34315	21701857	39
	LZNR01	WGS	MAM	Ursus americanus	PRJNA319796	SAMN04908966	isolate: MABB319796	dev_stage: adult,tissue_type: Liver	2588393916	111495	0	No	0	0	0	No	-	2018-07-27T00:00:00Z	2018-07-27T00:00:00Z	100	27247	26484	189900	3807
	NBDQ01	WGS	MAM	Vulpes vulpes	PRJNA378561	SAMN06553695	strain: TameXAggressive cross	dev_stage: adult,tissue_type: blood	2421551259	82423	0	No	0	0	0	No	-	2019-01-10T00:00:00Z	2018-05-25T00:00:00Z	93.9	55450	12033	12472085	55
	NINY01	WGS	MAM	Neomonachus schauinslandi	PRJNA384558	SAMN06841387	-	tissue_type: blood	2400917536	7872	0	No	0	0	0	No	-	2017-06-20T00:00:00Z	2017-06-20T00:00:00Z	61	112698	6246	29518589	27
	NSES01	WGS	MAM	Enhydra lutris kenyoni	PRJNA388419	SAMN07211055	isolate: GAN:26980312	dev_stage: adult,tissue_type: blood	2425577858	29591	0	No	1667	0	2439692340	No	KZ291748-KZ293414	2017-09-15T00:00:00Z	2017-09-11T00:00:00Z	110	244548	2958	38751465	20
	PEQU01	WGS	MAM	Hyaena hyaena	PRJNA390068	SAMN07212965	isolate: Hyena2069	dev_stage: adult,tissue_type: blood	2374716107	5760	0	No	0	0	0	No	-	2018-03-19T00:00:00Z	2018-03-19T00:00:00Z	56	311202	2234	2001327	332
	PISU01	WGS	MAM	Vulpes lagopus	PRJNA399424	SAMN07678118	isolate: US066	dev_stage: adult	2688561625	1263345	0	No	0	0	0	No	-	2019-01-15T00:00:00Z	2019-01-15T00:00:00Z	36.8	73976	9828	102053	6892
	PISV01	WGS	MAM	Panthera onca	PRJNA399411	SAMN07678103	isolate: BS21	dev_stage: adult	2504534411	438792	0	No	0	0	0	No	-	2019-01-15T00:00:00Z	2019-01-15T00:00:00Z	60.7	62836	11626	116574	6057
	PISW01	WGS	MAM	Mungos mungo	PRJNA399406	SAMN07678097	isolate: US063	dev_stage: adult	2448211634	312364	0	No	0	0	0	No	-	2019-01-15T00:00:00Z	2019-01-15T00:00:00Z	46.7	180702	3832	236501	2886
	PISX01	WGS	MAM	Mellivora capensis	PRJNA399403	SAMN07678094	isolate: BS25	dev_stage: adult	3091173380	2068312	0	No	0	0	0	No	-	2019-01-15T00:00:00Z	2019-01-15T00:00:00Z	60	50213	15366	59143	12829
	PISY01	WGS	MAM	Felis nigripes	PRJNA399394	SAMN07678084	isolate: BS47	dev_stage: adult	2428424918	590124	0	No	0	0	0	No	-	2019-01-15T00:00:00Z	2019-01-15T00:00:00Z	17.1	16007	42636	18631	35822
	PISZ01	WGS	MAM	Zalophus californianus	PRJNA399369	SAMN07678053	isolate: BS06	dev_stage: adult	2519860747	571996	0	No	0	0	0	No	-	2019-01-15T00:00:00Z	2019-01-15T00:00:00Z	89.2	90567	7984	132377	5281
	PITA01	WGS	MAM	Spilogale gracilis	PRJNA399437	SAMN07678050	isolate: US072	dev_stage: adult	2463318012	422009	0	No	0	0	0	No	-	2019-01-15T00:00:00Z	2019-01-15T00:00:00Z	33.2	63054	11351	85970	8237
	PITB01	WGS	MAM	Paradoxurus hermaphroditus	PRJNA399364	SAMN07678048	isolate: BSD07	dev_stage: adult	2477229103	438125	0	No	0	0	0	No	-	2019-01-15T00:00:00Z	2019-01-15T00:00:00Z	36.9	62870	10106	71823	8704
	PITC01	WGS	MAM	Hyaena hyaena	PRJNA399363	SAMN07678047	isolate: BS54	dev_stage: adult	2445474026	350223	0	No	0	0	0	No	-	2019-01-15T00:00:00Z	2019-01-15T00:00:00Z	31.3	51677	13695	66490	10587
	PITD01	WGS	MAM	Suricata suricatta	PRJNA399357	SAMN07678040	isolate: BS45	dev_stage: adult	2471813441	349868	0	No	0	0	0	No	-	2019-01-15T00:00:00Z	2019-01-15T00:00:00Z	46.9	148487	4579	186735	3579
	PITE01	WGS	MAM	Mirounga angustirostris	PRJNA399341	SAMN07678016	isolate: BS05	dev_stage: adult	2407319723	321256	0	No	0	0	0	No	-	2019-01-15T00:00:00Z	2019-01-15T00:00:00Z	35.6	52833	13291	64640	10757
	PJEM01	WGS	MAM	Helogale parvula	PRJNA399396	SAMN07678086	isolate: US077	dev_stage: adult	2392471390	189370	0	No	0	0	0	No	-	2019-01-15T00:00:00Z	2019-01-15T00:00:00Z	32.3	113567	5829	179119	3602
	PJEN01	WGS	MAM	Pteronura brasiliensis	PRJNA399365	SAMN07678049	isolate: BS51	dev_stage: adult	2602275310	644728	0	No	0	0	0	No	-	2019-01-15T00:00:00Z	2019-01-15T00:00:00Z	47.7	90879	7780	119023	5906
	PJEU01	WGS	MAM	Cryptoprocta ferox	PRJNA399384	SAMN07678074	isolate: BS36	dev_stage: adult	2458846334	464036	0	No	0	0	0	No	-	2019-01-15T00:00:00Z	2019-01-15T00:00:00Z	46.3	128639	5252	173473	3830
	PSOM01	WGS	MAM	Puma concolor	PRJNA422772	SAMN08196697	isolate: FP16	tissue_type: whole blood	2591702724	152272	0	No	0	0	0	No	-	2019-11-20T00:00:00Z	2019-01-31T00:00:00Z	13	6267	112751	193865	3635
	PVKO01	WGS	MAM	Canis lupus familiaris	PRJNA399441	SAMN07678141	isolate: BS72	dev_stage: adult	2544127025	656742	0	No	0	0	0	No	-	2019-01-16T00:00:00Z	2019-01-16T00:00:00Z	66.5	100144	7214	157754	4443
	QAVW01	WGS	MAM	Puma concolor	PRJNA437459	SAMN08662999	isolate: SC36_Marlon	dev_stage: adult,tissue_type: blood	2432949531	2174	0	No	0	0	0	No	-	2018-07-19T00:00:00Z	2018-07-19T00:00:00Z	47	27187	24311	100532876	8
	QKWQ02	WGS	MAM	Canis lupus dingo	PRJNA475652	SAMN09397198	isolate: Sandy	tissue_type: muscle	2349862946	159	0	No	39	0	2337189845	No	CM025457-CM025495	2020-09-11T00:00:00Z	2020-09-11T00:00:00Z	60	40716615	20	64250934	14
	QLOG01	WGS	MAM	Callorhinus ursinus	PRJNA475116	SAMN09379881	isolate: GAN/ISIS: 27379988/994484	dev_stage: adult,tissue_type: blood	2653011523	52954	0	No	3184	0	2660313814	No	KZ836204-KZ839387	2018-06-27T00:00:00Z	2018-06-26T00:00:00Z	27.44	133024	5909	31506801	23
	QQQE01	WGS	MAM	Enhydra lutris nereis	PRJNA472597	SAMN09238016	isolate: Gidget	tissue_type: whole blood	2425597608	55496	0	No	0	0	0	No	-	2019-06-24T00:00:00Z	2019-06-24T00:00:00Z	80	23473	29689	9763901	68
	QURD01	WGS	MAM	Acinonyx jubatus	PRJNA482183	SAMN09699341	isolate: Rico	tissue_type: blood	4769438765	6438	0	No	0	0	0	No	-	2018-11-02T00:00:00Z	2018-10-22T00:00:00Z	71.74	179924	3937	48500042	15
	QXTK01	WGS	MAM	Ursus arctos horribilis	PRJNA487641	SAMN09907428	isolate: GAN/ISIS:MIG12-29695490/34125	dev_stage: adult,tissue_type: blood	2312429649	22244	0	No	1131	0	2301787913	No	KZ986268-KZ987398	2018-09-21T00:00:00Z	2018-09-20T00:00:00Z	50	314844	2191	36708181	21
	RCUC01	WGS	MAM	Taxidea taxus jeffersonii	PRJNA478572	SAMN09519665	isolate: Tt_UBC01	dev_stage: adult,tissue_type: ear	2389094912	173916	0	No	19627	0	1148478268	No	ML092961-ML112587	2018-10-31T00:00:00Z	2018-10-30T00:00:00Z	44	37750	17692	54556	12116
	RDFD01	WGS	MAM	Martes zibellina	PRJNA495455	SAMN10226813	isolate: GKM	dev_stage: adult,tissue_type: muscle	2420676913	15810	0	No	0	0	0	No	-	2020-04-20T00:00:00Z	2020-04-20T00:00:00Z	114	62196	9825	5199373	134
	REHQ01	WGS	MAM	Canis lupus familiaris	PRJNA318403	SAMN04851098	breed: Great Dane,isolate: Zoey	tissue_type: blood	2343218756	794	0	No	40	0	2326346428	No	CM016569-CM016608	2020-07-21T00:00:00Z	2019-05-16T00:00:00Z	50	4722218	140	64204256	14
	RHDI01	WGS	MAM	Canis lupus familiaris	PRJNA494426	SAMN10180181	breed: Chihuahua long coat	isolation_source: blood	2166414940	268963	0	No	0	0	0	No	-	2020-03-16T00:00:00Z	2020-03-16T00:00:00Z	37	9413	64064	13574	43698
	RXNX01	WGS	MAM	Phoca vitulina	PRJNA494181	SAMN10150265	isolate: PV1807	dev_stage: Pup,tissue_type: blood	2342143542	21603	0	No	766	0	2328490967	No	ML169390-ML170155	2019-03-13T00:00:00Z	2019-02-11T00:00:00Z	45	283887	2463	41024070	18
	SBAQ01	WGS	MAM	Eumetopias jubatus	PRJNA475770	SAMN09402722	isolate: GAN:26980396	dev_stage: adult,tissue_type: blood	2404032933	24746	0	No	960	0	2342643136	No	ML137718-ML138677	2019-08-05T00:00:00Z	2019-01-15T00:00:00Z	34.65	242372	2995	14018600	54
	SDHF02	WGS	MAM	Canis lupus familiaris	PRJNA512874	SAMN10749847	breed: Basenji,isolate: MU ID 185726	dev_stage: adult,tissue_type: blood	2410291233	3630	0	No	40	0	2289626446	No	CM016431-CM016470	2019-04-25T00:00:00Z	2019-04-24T00:00:00Z	45	3131423	217	61087166	16
	SIDF01	WGS	MAM	Lycaon pictus	PRJNA488046	SAMN09917439	isolate: Sister 1	dev_stage: adult,tissue_type: whole blood	2137698293	1127	0	No	0	0	0	No	-	2019-02-20T00:00:00Z	2019-02-20T00:00:00Z	45	61225	10359	7494581	76
	SWLD01	WGS	MAM	Canis lupus familiaris	PRJNA539970	SAMN04851098	breed: Great Dane,isolate: Zoey	tissue_type: blood	178532020	6849	0	No	0	0	0	No	-	2019-05-16T00:00:00Z	2019-05-16T00:00:00Z	50	28638	2219	-	-
	UIRR01	WGS	MAM	Arctocephalus gazella	PRJEB26995	SAMEA4666125	-	-	2313485084	6169	0	No	0	0	0	No	-	2018-08-19T00:00:00Z	2018-08-19T00:00:00Z	200	538754	1232	6207322	108
	UZVU01	WGS	MAM	Zalophus californianus	PRJEB30031	SAMEA5145493	-	-	2372352887	10422	0	No	0	0	0	No	-	2018-12-07T00:00:00Z	2018-12-07T00:00:00Z	17218	97662	7181	143424588	7
	VAWD01	WGS	MAM	Canis lupus	PRJNA541172	SAMN03366711	breed: Chinese wolf,isolate: RKW13451	tissue_type: blood	2342421267	765	0	No	0	0	0	No	-	2019-08-08T00:00:00Z	2019-08-08T00:00:00Z	28	842	452291	64175042	14
	VCRZ01	WGS	MAM	Suricata suricatta	PRJNA540846	SAMN11840572	isolate: VVHF042	-	2353578744	63791	0	No	18	0	2292827336	No	CM016971-CM016988	2019-07-03T00:00:00Z	2019-06-11T00:00:00Z	50	75409	8917	141453419	8
	VHLE02	WGS	MAM	Lynx canadensis	PRJNA489107	SAMN09948483	isolate: LIC74	tissue_type: muscle\, distal limb	2407827299	55	0	No	21	0	2406616252	No	CM017329-CM017348,CM023961-CM023961	2020-07-14T00:00:00Z	2020-06-16T00:00:00Z	72	7503561	94	147275701	7
	VHLF02	WGS	MAM	Lynx canadensis	PRJNA489108	SAMN09948483	isolate: LIC74	tissue_type: muscle\, distal limb	1416309019	15041	0	No	0	0	0	No	-	2020-06-12T00:00:00Z	2020-06-12T00:00:00Z	72	130146	3065	130159	3065
	VOAJ01	WGS	MAM	Crocuta crocuta	PRJNA554753	SAMN12283067	isolate: KB4526	dev_stage: Adult,tissue_type: muscle	2348377234	24679	17057	Yes	1	0	16858	No	CM018432-CM018432	2020-01-14T00:00:00Z	2019-09-24T00:00:00Z	95.2	97873	6667	7236831	105
	VOCV01	WGS	MAM	Panthera leo	PRJNA556895	SAMN12375718	isolate: Brooke	dev_stage: adult,tissue_type: whole blood	2406807619	8060	0	No	19	0	2160246639	No	CM018459-CM018477	2019-10-07T00:00:00Z	2019-10-01T00:00:00Z	46	286703	2481	136051765	8
	VSDE02	WGS	MAM	Canis lupus familiaris	PRJNA560310	SAMN12574852	breed: German Shepherd,isolate: Nala	dev_stage: adult,tissue_type: blood	2407242830	410	0	No	2	0	26857058	No	CM018151-CM018151,CM020940-CM020940	2020-04-16T00:00:00Z	2020-04-14T00:00:00Z	30	20914347	37	64346267	15
	WEIE01	WGS	MAM	Ursus thibetanus thibetanus	PRJNA573607	SAMN12818422	isolate: TBB2019	tissue_type: muscle	2373600990	24973	0	No	0	0	0	No	-	2019-11-13T00:00:00Z	2019-11-13T00:00:00Z	90.61	145966	4841	26803000	27
	WIGL01	WGS	MAM	Canis lupus familiaris	PRJNA494426	SAMN10180180	breed: Chihuahua long coat,isolate: chi-156	tissue_type: Blood	2117180129	354927	0	No	0	0	0	No	-	2020-03-23T00:00:00Z	2020-03-23T00:00:00Z	23	7673	80218	9167	67198
	WMAJ01	WGS	MAM	Lontra canadensis	PRJNA578111	SAMN13049247	isolate: GAN:19392208	dev_stage: adult,tissue_type: blood	2395576457	13981	0	No	779	0	2331315809	No	ML974370-ML975148	2020-01-30T00:00:00Z	2020-01-27T00:00:00Z	40	691969	1029	18460785	39
	WNLY01	WGS	MAM	Mustela erminea	PRJNA561931	SAMN12611999	isolate: mMusErm1	dev_stage: adult,tissue_type: spleen (genome)\, liver\, muscle\, kidney	2445217281	94	0	No	0	0	0	No	-	2020-01-03T00:00:00Z	2020-01-03T00:00:00Z	62.86	36329944	19	130149454	8
	WNLZ01	WGS	MAM	Mustela erminea	PRJNA561930	SAMN12611999	isolate: mMusErm1	dev_stage: adult,tissue_type: spleen (genome)\, liver\, muscle\, kidney	1640216494	3327	0	No	0	0	0	No	-	2020-01-03T00:00:00Z	2020-01-03T00:00:00Z	62.86	1000018	504	-	-
	WPOA02	WGS	MAM	Zalophus californianus	PRJNA559673	SAMN12368149	isolate: mZalCal1	tissue_type: blood	2409685310	47	0	No	20	0	2408004236	No	CM019802-CM019821	2020-07-14T00:00:00Z	2020-06-12T00:00:00Z	80.51	32626160	23	147124152	7
	WPOB02	WGS	MAM	Zalophus californianus	PRJNA559674	SAMN12368149	isolate: mZalCal1	tissue_type: blood	1970935876	3096	0	No	0	0	0	No	-	2020-06-12T00:00:00Z	2020-06-12T00:00:00Z	80.51	1316871	437	-	-
	WQMX01	WGS	MAM	Mustela putorius furo	PRJNA580247	SAMN13175626	isolate: J9015	tissue_type: blood	2458519527	902	0	No	0	0	0	No	-	2020-01-13T00:00:00Z	2020-01-13T00:00:00Z	23.61	24282659	29	-	-
	WQMY01	WGS	MAM	Mustela putorius furo	PRJNA580247	SAMN13175627	isolate: W1511	tissue_type: blood	2461391525	1095	0	No	0	0	0	No	-	2020-01-13T00:00:00Z	2020-01-13T00:00:00Z	21.82	32072651	23	-	-
	WQMZ01	WGS	MAM	Mustela putorius furo	PRJNA580247	SAMN13175628	isolate: P46	tissue_type: blood	2459857180	1004	0	No	0	0	0	No	-	2020-01-13T00:00:00Z	2020-01-13T00:00:00Z	18.36	30834841	25	-	-
	WQNA01	WGS	MAM	Mustela putorius furo	PRJNA580247	SAMN13175629	isolate: H5856	tissue_type: blood	2462062589	1154	0	No	0	0	0	No	-	2020-01-13T00:00:00Z	2020-01-13T00:00:00Z	16.58	27411789	28	-	-
	WQNB01	WGS	MAM	Mustela putorius furo	PRJNA580247	SAMN13175630	isolate: W2606	tissue_type: blood	2461663343	1075	0	No	0	0	0	No	-	2020-01-13T00:00:00Z	2020-01-13T00:00:00Z	18.57	33389539	24	-	-
	WQNC01	WGS	MAM	Mustela putorius furo	PRJNA580247	SAMN13175631	isolate: V9676	tissue_type: blood	2459026697	860	0	No	0	0	0	No	-	2020-01-13T00:00:00Z	2020-01-13T00:00:00Z	24.71	30464569	28	-	-
	WQND01	WGS	MAM	Mustela putorius furo	PRJNA580247	SAMN13175632	isolate: M3971	tissue_type: blood	2459397266	1062	0	No	0	0	0	No	-	2020-01-13T00:00:00Z	2020-01-13T00:00:00Z	19.42	29642412	23	-	-
	WXYJ01	WGS	MAM	Mustela putorius furo	PRJNA580247	SAMN13175624	isolate: O_273589Z	tissue_type: blood	2451933509	2426	0	No	0	0	0	No	-	2020-02-10T00:00:00Z	2020-02-10T00:00:00Z	28.15	26626591	28	-	-
	WXYK01	WGS	MAM	Mustela putorius furo	PRJNA580247	SAMN13175623	isolate: MF-122017F	tissue_type: blood	2450625968	2047	0	No	0	0	0	No	-	2020-02-10T00:00:00Z	2020-02-10T00:00:00Z	55.59	24966261	29	-	-
	WYDY01	WGS	MAM	Mustela putorius furo	PRJNA580247	SAMN13175625	isolate: M1713	tissue_type: blood	2458836747	1453	0	No	0	0	0	No	-	2020-01-30T00:00:00Z	2020-01-30T00:00:00Z	29.76	32367038	24	-	-
even-toed ungulates	AAFC05	WGS	MAM	Bos taurus	PRJNA12555	SAMN02898106	breed: Hereford	tissue_type: blood	2674312785	42250	0	Yes	2904	0	5344647046	No	CM000177-CM000206,KQ557226-KQ560099	2015-11-19T00:00:00Z	2015-11-13T00:00:00Z	19	276285	2849	6806220	104
	ABRN02	WGS	MAM	Tursiops truncatus	PRJNA20367	SAMN00000070	-	-	2332406929	554613	0	No	58976	0	2428324872	No	JH472447-JH531422	2015-04-20T00:00:00Z	2011-12-31T00:00:00Z	2.5x Sanger; 3.5x 454; 30x Illumina	11821	57665	116287	6389
	ABRR03	WGS	MAM	Vicugna pacos	PRJNA544883	SAMN01096418	isolate: Carlotta (AHFN-0088)	dev_stage: adult,tissue_type: blood	2119600897	77389	0	No	0	0	0	No	-	2019-07-15T00:00:00Z	2019-07-15T00:00:00Z	260	29521	18016	24022313	25
	ACIV01	WGS	MAM	Ovis aries	PRJNA33937	SAMN03004385	breed: mixed	-	1201946309	2351563	0	No	1358	0	5642546834	No	CM000885-CM000911,GL339451-GL340781	2014-08-26T00:00:00Z	2010-02-09T00:00:00Z	3	685	545914	34092587	26
	ACZF03	WGS	MAM	Bubalus bubalis	PRJNA40113	SAMN00004269	breed: Jafarabadi,isolate: Manek	-	3759980894	117845	0	No	0	0	0	No	-	2018-02-22T00:00:00Z	2018-02-22T00:00:00Z	100	13977	68158	102345	10206
	AEGY01	WGS	MAM	Odocoileus virginianus	PRJNA52611	SAMN02953782	-	-	15002289	44342	0	No	0	0	0	No	-	2014-08-06T00:00:00Z	2011-03-07T00:00:00Z	<1	362	17159	-	-
	AEGZ01	WGS	MAM	Odocoileus virginianus	PRJNA52611	SAMN02953782	-	-	37656191	93873	0	No	0	0	0	No	-	2014-08-06T00:00:00Z	2011-03-07T00:00:00Z	<1	451	34049	-	-
	AEMK02	WGS	MAM	Sus scrofa	PRJNA13421	SAMN02953785	breed: Duroc,isolate: TJ Tabasco	-	2454899091	705	0	No	60	0	4646301219	No	CM000812-CM000830,KV878053-KV878093	2020-09-28T00:00:00Z	2016-12-01T00:00:00Z	65	48231277	15	88231837	9
	AGFL01	WGS	MAM	Bos indicus	PRJNA72827	SAMN02953802	breed: Nelore,isolate: QUIL7308	tissue_type: peripheral blood mononuclear cells	2475812658	253769	0	No	31	0	2673949103	No	CM003021-CM003051	2014-11-25T00:00:00Z	2012-02-16T00:00:00Z	52	28375	25227	106310653	11
	AGSK01	WGS	MAM	Bos mutus	PRJNA74739	SAMN00744358	isolate: yakQH1	-	2524990950	233197	0	No	41191	18656	2645145588	Yes	JH880237-JH921427	2013-11-01T00:00:00Z	2012-05-21T00:00:00Z	130	22822	33281	1407960	568
	AGTT01	WGS	MAM	Pantholops hodgsonii	PRJNA72465	SAMN00990743	-	-	2507969940	298127	0	No	11412	0	2692873610	No	KE108830-KE120241	2019-07-29T00:00:00Z	2013-05-21T00:00:00Z	67	18674	39425	2772860	295
	AGVR01	WGS	MAM	Camelus ferus	PRJNA76177	SAMN01910617	isolate: Naran	-	1985426126	68871	0	No	13333	20251	2009177929	Yes	KB016309-KB020204,KE537528-KE546964	2013-11-06T00:00:00Z	2012-11-08T00:00:00Z	30	90263	5814	2005940	274
	AJKK01	WGS	MAM	Sus scrofa	PRJNA144099	SAMN02953814	breed: Wuzhishan,isolate: L1-53	-	2453484489	272163	0	No	2751	0	2442365985	No	KQ001810-KQ004560	2015-03-18T00:00:00Z	2012-11-30T00:00:00Z	120	31939	22566	5853977	132
	AJPT02	WGS	MAM	Capra hircus	PRJNA158393	SAMN02953816	breed: Yunnan black goat	-	2809358562	103494	0	No	659	0	5370909682	No	CM001710-CM001739,KQ440404-KQ441032	2015-09-16T00:00:00Z	2015-09-16T00:00:00Z	175	73533	10961	9094169	89
	AMGL02	WGS	MAM	Ovis aries	PRJNA169880	SAMN00116405	breed: Texel	-	2587499057	48481	0	Yes	3345	0	2607325128	No	CM001582-CM001608,KQ725013-KQ728330	2015-11-20T00:00:00Z	2015-11-19T00:00:00Z	166	150472	5008	100009711	8
	ANOL02	WGS	MAM	Orcinus orca	PRJNA167475	SAMN01180276	isolate: Morgan	tissue_type: blood	2249565739	80099	0	No	854	0	2371335061	No	KB316842-KB317695	2015-04-20T00:00:00Z	2013-01-16T00:00:00Z	200	70300	9480	12735091	60
	AOCR01	WGS	MAM	Sus scrofa	PRJNA176189	SAMN01731602	breed: Ellegaard Gottingen minipig	isolation_source: peripheral venous blood of 1 year old animal	2358017222	231585	0	No	0	0	0	No	-	2013-11-06T00:00:00Z	2013-01-10T00:00:00Z	79	22008	31524	-	-
	AORO02	WGS	MAM	Sus scrofa	PRJNA186497	SAMN01894235	breed: Tibetan	tissue_type: liver	2437742524	72068	0	No	0	0	0	No	-	2016-08-08T00:00:00Z	2016-08-08T00:00:00Z	131	57199	11378	861885	839
	ATDI01	WGS	MAM	Balaenoptera acutorostrata scammoni	PRJNA72723	SAMN02192642	-	tissue_type: muscle	2286640629	184071	0	No	1552	0	2424171080	No	KI537095-KI538646	2014-01-09T00:00:00Z	2013-10-31T00:00:00Z	92	22690	30763	12843668	57
	AUPI01	WGS	MAM	Lipotes vexillifer	PRJNA174066	SAMN02953859	-	-	2396999798	155509	0	No	2845	0	2393741712	No	KE557473-KE560317	2014-08-06T00:00:00Z	2013-07-24T00:00:00Z	115	31902	22718	2419148	299
	AWWX01	WGS	MAM	Bubalus bubalis	PRJNA207334	SAMN02191888	breed: Mediterranean	-	2761762569	630367	0	No	7718	0	2615764176	No	KI411431-KI419148	2013-09-30T00:00:00Z	2013-09-27T00:00:00Z	70	21938	35881	1412388	581
	AWZP01	WGS	MAM	Physeter catodon	PRJNA89089	SAMN02953869	-	dev_stage: adult,isolation_source: Gulf of Mexico,tissue_type: skin	2233672758	110443	0	No	9251	0	2250807387	No	KI402176-KI411426	2014-08-06T00:00:00Z	2013-09-28T00:00:00Z	75	35258	19334	427290	1543
	BAUQ01	WGS	MAM	Balaenoptera bonaerensis	PRJDB1465	SAMD00016608	-	-	2220306123	720900	0	No	421444	0	2234641557	No	DF397027-DF818470	2015-09-30T00:00:00Z	2015-02-19T00:00:00Z	60	8410	78746	20082	33205
	CABVSG01	WGS	MAM	Syncerus caffer	PRJEB34511	SAMEA5988689	-	-	2652966730	3265	0	No	0	0	0	No	-	2019-11-24T00:00:00Z	2019-11-24T00:00:00Z	60	2018310	401	69160875	13
	CADEAB01	WGS	MAM	Syncerus caffer	PRJEB36586	SAMEA6520500	-	-	2652966730	3265	0	No	0	0	0	No	-	2020-03-17T00:00:00Z	2020-03-17T00:00:00Z	60	2018310	401	69160875	13
	CAFBRR01	WGS	MAM	Ovis nivicola lydekkeri	PRJEB38329	SAMEA6833340	-	-	2618977458	7157	0	No	0	0	0	No	-	2020-06-14T00:00:00Z	2020-06-14T00:00:00Z	19	1765443	438	2011554	398
	CAOW01	WGS	MAM	Camelus bactrianus	PRJEB407	SAMEA3138966	-	-	1568773545	781462	0	Yes	0	0	0	No	-	2015-01-30T00:00:00Z	2013-06-10T00:00:00Z	7	1717	258179	2814	162923
	CBYH01	WGS	MAM	Capra aegagrus	PRJEB3140	SAMEA3146278	-	-	2455563886	103827	0	No	6616	0	2583320943	No	HG918267-HG924882	2015-01-30T00:00:00Z	2014-07-11T00:00:00Z	78	51868	13135	1750063	409
	CBYI01	WGS	MAM	Ovis aries musimon	PRJEB3141	SAMEA3146279	-	-	2430347378	128014	0	No	6173	0	2589834840	No	HG924883-HG931055	2015-01-30T00:00:00Z	2014-07-11T00:00:00Z	95	39721	17191	2217029	328
	CCMK01	WGS	MAM	Capreolus capreolus	PRJEB4372	SAMEA2531521	-	-	2785377831	3088511	0	No	0	0	0	No	-	2014-09-05T00:00:00Z	2014-09-05T00:00:00Z	24	4167	169386	10458	67918
	DAAA02	WGS	MAM	Bos taurus	PRJNA32899	SAMN02898106	breed: Hereford	tissue_type: blood	2649668698	75770	0	No	6539	21299	5330710415	Yes	GJ057137-GJ060422,GJ060423-GJ063645,GK000001-GK000030	2014-12-09T00:00:00Z	2009-09-01T00:00:00Z	9	96955	7930	6380747	107
	FPKY02	WGS	MAM	Sus scrofa	PRJEB2923	SAMEA1095224	-	-	1579502	9	0	No	0	0	0	No	-	2017-02-07T00:00:00Z	2017-02-08T00:00:00Z	50	4224874	11	129927919	1
	JAAFGP01	WGS	MAM	Ovis aries	PRJNA597576	SAMN13678651	breed: Hu sheep,isolate: Hu2020	tissue_type: blood	2767816402	1015	0	No	28	0	2745483705	No	CM022019-CM022046	2020-03-11T00:00:00Z	2020-03-11T00:00:00Z	175	8699377	102	103700880	8
	JAAIGH01	WGS	MAM	Moschus moschiferus	PRJNA574937	SAMN12872837	isolate: DES	tissue_type: blood	2703124251	13392	0	No	0	0	0	No	-	2020-03-25T00:00:00Z	2020-03-25T00:00:00Z	100	72481	9827	7528171	105
	JAAIXR01	WGS	MAM	Bos indicus x Bos taurus	PRJNA604814	SAMN08473802	breed: Angus x Brahman F1 hybrid	dev_stage: fetus,tissue_type: lung	2735468733	1690	0	No	0	0	0	No	-	2020-04-06T00:00:00Z	2020-04-06T00:00:00Z	100	40459607	21	-	-
	JAAIXS01	WGS	MAM	Bos indicus x Bos taurus	PRJNA604813	SAMN08473802	breed: Angus x Brahman F1 hybrid	dev_stage: fetus,tissue_type: lung	2386439937	5364	0	No	0	0	0	No	-	2020-04-06T00:00:00Z	2020-04-06T00:00:00Z	100	1222921	520	-	-
	JAAIXT01	WGS	MAM	Bos indicus x Bos taurus	PRJNA604824	SAMN08473802	breed: Angus x Brahman F1 hybrid	dev_stage: fetus,tissue_type: lung	2737565914	1690	0	No	0	0	0	No	-	2020-04-06T00:00:00Z	2020-04-06T00:00:00Z	100	40480153	21	-	-
	JAAIXU01	WGS	MAM	Bos indicus x Bos taurus	PRJNA604823	SAMN08473802	breed: Angus x Brahman F1 hybrid	dev_stage: fetus,tissue_type: lung	2737559693	1690	0	No	0	0	0	No	-	2020-04-06T00:00:00Z	2020-04-06T00:00:00Z	100	40473406	21	-	-
	JAAIXV01	WGS	MAM	Bos indicus x Bos taurus	PRJNA604827	SAMN08473802	breed: Angus x Brahman F1 hybrid	dev_stage: fetus,tissue_type: lung	2737276543	684	0	No	0	0	0	No	-	2020-04-06T00:00:00Z	2020-04-06T00:00:00Z	100	40473406	21	104899287	12
	JAAIXW01	WGS	MAM	Bos indicus x Bos taurus	PRJNA604826	SAMN08473802	breed: Angus x Brahman F1 hybrid	dev_stage: fetus,tissue_type: lung	2738050264	684	0	No	0	0	0	No	-	2020-04-06T00:00:00Z	2020-04-06T00:00:00Z	100	40480153	21	104836537	12
	JAALGC01	WGS	MAM	Tursiops aduncus	PRJNA598135	SAMN13745611	isolate: SF8	dev_stage: adult,tissue_type: skin	2480473881	106568	0	No	0	0	0	No	-	2020-03-02T00:00:00Z	2020-03-02T00:00:00Z	22	8728	73520	250678	2642
	JAAOMB01	WGS	MAM	Tursiops truncatus	PRJNA561885	SAMN12326775	isolate: mTurTru1	tissue_type: spleen	2385753970	985	0	No	0	0	0	No	-	2020-03-25T00:00:00Z	2020-03-25T00:00:00Z	63.7	9995053	72	93918948	11
	JAAOMC01	WGS	MAM	Tursiops truncatus	PRJNA561884	SAMN12326775	isolate: mTurTru1	tissue_type: spleen	2378995196	1166	0	No	0	0	0	No	-	2020-03-25T00:00:00Z	2020-03-25T00:00:00Z	63.7	12444576	55	87973674	11
	JAAOMD01	WGS	MAM	Tursiops truncatus	PRJNA608726	SAMN12326775	isolate: mTurTru1	tissue_type: spleen	2378522214	362	0	No	23	0	2335860583	No	CM022274-CM022296	2020-03-27T00:00:00Z	2020-03-25T00:00:00Z	63.7	9729386	72	108430135	9
	JAAVWD01	WGS	MAM	Odocoileus virginianus	PRJNA420098	SAMN08105892	isolate: brownington 1	dev_stage: adult,isolation_source: northern forest,tissue_type: muscle	2520982601	2905	0	No	0	0	0	No	-	2020-09-24T00:00:00Z	2020-09-24T00:00:00Z	80	5999512	127	17102683	42
	JABAEV01	WGS	MAM	Oryx dammah	PRJNA622505	SAMN14518290	isolate: SB20612	dev_stage: adult,tissue_type: liver	2717521354	10447	0	No	0	0	0	No	-	2020-09-25T00:00:00Z	2020-09-25T00:00:00Z	120	374342	2073	100398400	11
	JACAOC01	WGS	MAM	Bos gaurus	PRJNA325061	SAMN05558794	isolate: Gaur_Henry_Doorly_Zoo_5443	dev_stage: adult,isolation_source: healthy adult being transferred to another zoo,tissue_type: blood	2717349581	635	0	No	31	0	2687548557	No	CM024435-CM024465	2020-08-14T00:00:00Z	2020-08-13T00:00:00Z	59	13340585	61	104471907	11
	JACSDQ01	WGS	MAM	Ovis orientalis	PRJNA529571	SAMN15835291	strain: Amuf_v1	dev_stage: adult,tissue_type: spleen	2652567896	128	0	No	27	0	2642690510	No	CM025414-CM025440	2020-09-11T00:00:00Z	2020-09-10T00:00:00Z	80	42163491	23	103690580	8
	JARL01	WGS	MAM	Camelus bactrianus	PRJNA183605	SAMN02953968	breed: Alxa	tissue_type: blood	1978979922	67434	0	No	1745	0	1969448904	No	KN276035-KN277779	2014-10-23T00:00:00Z	2014-10-16T00:00:00Z	79.2	139067	3962	8812066	68
	JDVD01	WGS	MAM	Camelus dromedarius	PRJNA234474	SAMN03000646	breed: Arabia	tissue_type: blood	1981450974	105347	0	No	4908	0	1987309724	No	KN271049-KN275956	2014-11-13T00:00:00Z	2014-10-21T00:00:00Z	65	69131	7850	4188677	132
	JEMW01	WGS	MAM	Vicugna pacos huacaya	PRJNA233565	SAMN02996813	-	tissue_type: blood	2001161349	75733	0	No	4322	0	1974326005	No	KN266727-KN271048	2015-02-11T00:00:00Z	2014-10-20T00:00:00Z	72.5	213649	2602	5303709	107
	JPYT01	WGS	MAM	Bison bison bison	PRJNA257088	SAMN02947321	isolate: TAMUID 2011002044	tissue_type: blood	2757838012	792165	0	No	22128	0	2756594667	No	KN243090-KN265217	2014-10-08T00:00:00Z	2014-09-15T00:00:00Z	60	19971	37835	7192658	116
	JRFZ01	WGS	MAM	Elaphurus davidianus	PRJNA256236	SAMN03020601	breed: Woburn Abbey,isolate: Dafeng	tissue_type: blood	2584693296	194812	0	No	0	0	0	No	-	2017-10-04T00:00:00Z	2017-10-04T00:00:00Z	114	59950	12424	2844142	252
	JWIN03	WGS	MAM	Camelus dromedarius	PRJNA269274	SAMN03252735	breed: African,isolate: Drom800	dev_stage: adult,isolation_source: isolated from an animal called Varis,tissue_type: blood	2169346739	21069	33153	Yes	37	0	2055401781	No	CM016627-CM016663	2019-10-07T00:00:00Z	2019-10-04T00:00:00Z	65	236391	2637	70369702	11
	JXYW01	WGS	MAM	Capra aegagrus	PRJNA261263	SAMN03282421	isolate: BamuBGIKM	-	2593727656	368693	0	No	6181	0	2793146571	No	CM003213-CM003243,KQ046818-KQ052967	2015-04-24T00:00:00Z	2015-04-21T00:00:00Z	83.54	19347	39764	91317560	13
	LIDP01	WGS	MAM	Sus scrofa	PRJNA291011	SAMN03938573	breed: Goettingen	tissue_type: liver	2611360562	5206	0	No	0	0	0	No	-	2015-09-16T00:00:00Z	2015-09-16T00:00:00Z	20	17259	33168	153651326	7
	LPUW01	WGS	MAM	Bubalus bubalis	PRJNA267486	SAMN03196556	breed: Egyptian buffalo,isolate: EGYBUF_1.0	tissue_type: blood	2677178324	447289	0	No	4836	0	2941477123	No	KZ673290-KZ678125	2018-03-12T00:00:00Z	2018-03-09T00:00:00Z	70	14568	54293	3579700	241
	LSZX01	WGS	MAM	Camelus dromedarius	PRJNA310822	SAMN04455907	breed: Targui	dev_stage: adult,isolation_source: El Golea,tissue_type: Bladder	2084536768	207871	0	No	0	0	0	No	-	2016-05-09T00:00:00Z	2016-05-09T00:00:00Z	46.43	31503	19666	-	-
	LUXQ01	WGS	MAM	Sus scrofa	PRJNA309108	SAMN04440481	breed: Meishan	tissue_type: liver	2467495771	133833	0	No	0	0	0	No	-	2016-08-05T00:00:00Z	2016-08-05T00:00:00Z	111.13	63263	11325	1248180	578
	LUXR01	WGS	MAM	Sus scrofa	PRJNA309108	SAMN04440482	breed: Rongchang	tissue_type: liver	2459027728	120246	0	No	0	0	0	No	-	2016-08-05T00:00:00Z	2016-08-05T00:00:00Z	93.54	79093	8976	2325000	316
	LUXS01	WGS	MAM	Sus scrofa	PRJNA309108	SAMN04440474	breed: Hampshire	tissue_type: liver	2437109612	82206	0	No	0	0	0	No	-	2016-08-05T00:00:00Z	2016-08-05T00:00:00Z	100.88	102417	7042	1550023	440
	LUXT01	WGS	MAM	Sus scrofa	PRJNA309108	SAMN04440476	breed: Landrace	tissue_type: liver	2440981886	94659	0	No	0	0	0	No	-	2016-08-05T00:00:00Z	2016-08-05T00:00:00Z	91.23	88142	8029	1407841	499
	LUXU01	WGS	MAM	Sus scrofa	PRJNA309108	SAMN04440477	breed: Pietrain	tissue_type: liver	2438316299	88436	0	No	0	0	0	No	-	2016-08-05T00:00:00Z	2016-08-05T00:00:00Z	96.22	80611	8883	1663542	426
	LUXV01	WGS	MAM	Sus scrofa	PRJNA309108	SAMN04440479	breed: Bamei	tissue_type: liver	2460755741	129335	0	No	0	0	0	No	-	2016-08-05T00:00:00Z	2016-08-05T00:00:00Z	88.72	70893	10087	1529027	464
	LUXW01	WGS	MAM	Sus scrofa	PRJNA309108	SAMN04440475	breed: Berkshire	tissue_type: liver	2434706773	94468	0	No	0	0	0	No	-	2016-08-05T00:00:00Z	2016-08-05T00:00:00Z	113.47	94651	7506	1655397	422
	LUXX01	WGS	MAM	Sus scrofa	PRJNA309108	SAMN04440478	breed: LargeWhite	tissue_type: liver	2457907103	102342	0	No	0	0	0	No	-	2016-08-05T00:00:00Z	2016-08-05T00:00:00Z	95.48	88831	8006	2441555	308
	LUXY01	WGS	MAM	Sus scrofa	PRJNA309108	SAMN04440480	breed: Jinhua	tissue_type: liver	2453702738	115554	0	No	0	0	0	No	-	2016-08-05T00:00:00Z	2016-08-05T00:00:00Z	109.05	95227	7435	1478908	469
	LVCL01	WGS	MAM	Okapia johnstoni	PRJNA313910	SAMN04526128	isolate: WOAK	-	2738327080	1213196	0	No	837179	0	2878133036	No	LVCL01S0000001-LVCL01S0837179	2016-06-09T00:00:00Z	2016-06-08T00:00:00Z	30	39571	18817	111538	6512
	LVKQ01	WGS	MAM	Giraffa tippelskirchi	PRJNA313910	SAMN04526126	isolate: MA1	-	2610940045	770855	0	No	513177	0	2705072464	No	LVKQ01S000001-LVKQ01S513177	2016-06-07T00:00:00Z	2016-05-20T00:00:00Z	37	47894	15474	212164	3486
	LWLT01	WGS	MAM	Capra hircus	PRJNA290100	SAMN03863711	breed: San Clemente	dev_stage: adult,tissue_type: blood	2922796603	29906	0	No	29	0	2466191353	No	CM004562-CM004590	2016-08-24T00:00:00Z	2016-08-12T00:00:00Z	50	26244591	32	87277232	13
	MKHE01	WGS	MAM	Cervus elaphus hippelaphus	PRJNA324173	SAMN05196248	isolate: Hungarian	dev_stage: adult,tissue_type: blood	3438623608	11479	19243	Yes	35	0	3385636737	No	CM008008-CM008042	2018-03-05T00:00:00Z	2017-06-16T00:00:00Z	74	7944	64532	107358006	13
	MKKW01	WGS	MAM	Neophocaena asiaeorientalis asiaeorientalis	PRJNA343136	SAMN05831577	breed: wild	dev_stage: adult,tissue_type: meat	2268264884	66345	0	No	2389	0	2273220777	No	KZ686279-KZ688667	2018-04-03T00:00:00Z	2018-04-03T00:00:00Z	106	86003	7730	6341296	103
	MLBE01	WGS	MAM	Odocoileus virginianus texanus	PRJNA317745	SAMN05363940	isolate: animal Pink-7	isolation_source: Collected from the wild,tissue_type: blood	2358998439	48652	0	No	4929	0	2314000125	No	KZ099958-KZ104886	2017-04-20T00:00:00Z	2017-04-20T00:00:00Z	150	122019	5324	850721	758
	MRVK01	WGS	MAM	Tursiops truncatus	PRJNA356464	SAMN06114300	isolate: MMES2002162SC	dev_stage: immature,tissue_type: liver	2132499883	2647	0	No	0	0	0	No	-	2016-12-28T00:00:00Z	2016-12-28T00:00:00Z	114.5	44302	13811	26555543	21
	NCQN01	WGS	MAM	Tursiops aduncus	PRJNA369596	SAMN06289673	isolate: CRI000098	dev_stage: adult,tissue_type: fin muscle	2503928010	16249	0	No	0	0	0	No	-	2018-06-14T00:00:00Z	2018-06-14T00:00:00Z	180	206065	3351	1235788	532
	NIPP01	WGS	MAM	Eschrichtius robustus	PRJNA384396	SAMN06837692	isolate: ER-14-168	isolation_source: biospy,tissue_type: skin	2849453582	57203	0	No	0	0	0	No	-	2017-06-09T00:00:00Z	2017-06-09T00:00:00Z	11	10066	63796	187455	4089
	NIVO01	WGS	MAM	Ammotragus lervia	PRJNA361449	SAMN06233879	isolate: NAZ	tissue_type: blood	2650836958	77320	0	No	0	0	0	No	-	2018-05-10T00:00:00Z	2017-06-20T00:00:00Z	241	52017	13468	1301762	604
	NIWH01	WGS	MAM	Ovis ammon	PRJNA361450	SAMN06233880	isolate: KGZ	tissue_type: Skin fibroblasts	2643433589	41955	0	No	0	0	0	No	-	2018-05-11T00:00:00Z	2018-05-11T00:00:00Z	168	151569	5037	72289505	12
	NIYN02	WGS	MAM	Capra sibirica	PRJNA361447	SAMN06233877	isolate: CNS	tissue_type: blood	2733031394	85609	0	No	0	0	0	No	-	2018-10-30T00:00:00Z	2018-10-30T00:00:00Z	217	376582	2131	15190720	54
	NIZD01	WGS	MAM	Pseudois nayaur	PRJNA361448	SAMN06233878	isolate: QHXNZ	tissue_type: blood	2584167189	214772	0	No	0	0	0	No	-	2018-05-31T00:00:00Z	2018-05-31T00:00:00Z	288	20979	35042	21385	34329
	NKLS02	WGS	MAM	Bos taurus	PRJNA391427	SAMN03145444	breed: Hereford,isolate: L1 Dominette 01449 registration number 42190680	tissue_type: left lung	2715853794	2211	0	No	31	0	2628411263	No	CM008168-CM008198	2018-04-13T00:00:00Z	2018-03-13T00:00:00Z	80	25896116	32	103308737	12
	NKPW01	WGS	MAM	Hippopotamus amphibius	PRJNA389773	SAMN07206988	isolate: HIP001	-	2425746322	128772	0	No	0	0	0	No	-	2018-03-13T00:00:00Z	2018-03-13T00:00:00Z	55	34064	19086	110752	6045
	NPJO01	WGS	MAM	Sus scrofa	PRJNA392765	SAMN07325927	breed: Cross-bred,isolate: 201423004	dev_stage: juvenile,tissue_type: lung	2755438182	14157	0	No	21	0	2425493237	No	CM009086-CM009106	2017-12-20T00:00:00Z	2017-12-18T00:00:00Z	65	6372407	104	131458098	9
	NPZD01	WGS	MAM	Bubalus bubalis	PRJNA349106	SAMN05935473	breed: Bangladesh	tissue_type: blood	2630018892	235948	0	No	15630	0	2733331063	No	ML220380-ML236009	2019-04-15T00:00:00Z	2019-04-15T00:00:00Z	119.08	25038	31355	6957949	118
	NQVZ02	WGS	MAM	Delphinapterus leucas	PRJNA360851	SAMN06216270	isolate: GAN/ISIS: 26980492/103006	dev_stage: adult,tissue_type: blood	2326912423	29449	0	No	1160	0	2350699711	No	CM017888-CM017888,ML702010-ML703168	2019-09-03T00:00:00Z	2019-08-29T00:00:00Z	117	196689	3617	31183418	21
	NTJE01	WGS	MAM	Eschrichtius robustus	PRJNA391859	SAMN07276959	isolate: AM-GW-M-EMB-4M-20130531	dev_stage: embryo at 4 months,tissue_type: rib\, fin\, lung and kidney	2922979301	1213011	10894	Yes	0	0	0	No	-	2017-11-03T00:00:00Z	2017-10-31T00:00:00Z	17.7	2656	198099	10674	80704
	OBLE01	WGS	MAM	Tragelaphus strepsiceros	PRJEB22504	SAMEA3141916	-	isolation_source: Rumen fluid	91425692	191799	0	No	0	0	0	No	-	2017-11-23T00:00:00Z	2017-11-23T00:00:00Z	50	439	65869	-	-
	OQOY01	WGS	MAM	Ovis aries	PRJEB26094	SAMEA4028456	-	isolation_source: fecal	9382500	10606	0	No	0	0	0	No	-	2018-11-02T00:00:00Z	2018-10-24T00:00:00Z	-	-	-	-	-
	OQPA01	WGS	MAM	Ovis aries	PRJEB26094	SAMEA4028455	-	isolation_source: fecal	54010522	44181	0	No	0	0	0	No	-	2018-11-07T00:00:00Z	2018-10-24T00:00:00Z	-	-	-	-	-
	OQPC01	WGS	MAM	Ovis aries	PRJEB26094	SAMEA4028453	-	isolation_source: fecal	65451377	67919	0	No	0	0	0	No	-	2018-11-08T00:00:00Z	2018-10-24T00:00:00Z	-	-	-	-	-
	OUVA01	WGS	MAM	Ovis aries	PRJEB26094	SAMEA4028454	-	isolation_source: fecal	29545614	29495	0	No	0	0	0	No	-	2018-10-23T00:00:00Z	2018-10-23T00:00:00Z	-	-	-	-	-
	PEKD01	WGS	MAM	Ovis aries	PRJNA414087	SAMEA104496890	breed: Rambouillet,strain: OAR_USU_Benz2616	dev_stage: adult,tissue_type: blood	2869514717	7485	0	No	28	0	2816718314	No	CM008472-CM008498,KZ319282-KZ319282	2018-06-26T00:00:00Z	2017-10-31T00:00:00Z	126	2572683	313	107697089	8
	PGGH01	WGS	MAM	Pontoporia blainvillei	PRJNA239019	SAMN02649573	isolate: BP203	tissue_type: muscle	2011747776	493481	4296	Yes	0	0	0	No	-	2020-03-25T00:00:00Z	2020-03-25T00:00:00Z	18	5888	100720	6929	85936
	PGGR02	WGS	MAM	Physeter catodon	PRJNA411766	SAMN07836523	isolate: SW-GA	dev_stage: adult,tissue_type: muscle	2408701523	143604	0	No	8445	0	2475590364	No	CM014785-CM014805,ML160719-ML169142	2019-03-08T00:00:00Z	2019-03-07T00:00:00Z	248	42542	17153	122182240	9
	PKGA01	WGS	MAM	Phocoena phocoena	PRJNA417595	SAMN08000480	-	dev_stage: young adult,tissue_type: muscle	2441140962	142029	0	No	0	0	0	No	-	2019-11-12T00:00:00Z	2018-04-24T00:00:00Z	87	2773	226916	27499337	29
	PNXU01	WGS	MAM	Lama glama chaku	PRJNA421373	SAMN08141935	isolate: CD1-2017	dev_stage: adult,tissue_type: blood	2011773649	93504	0	No	5160	0	1999816395	No	MU047899-MU053058	2020-07-09T00:00:00Z	2020-06-02T00:00:00Z	101.97	111519	5429	3269186	182
	PNXV01	WGS	MAM	Lama guanicoe cacsilensis	PRJNA427644	SAMN08242136	isolate: CD2-2017	dev_stage: adult,tissue_type: blood	2037226754	73776	0	No	4299	0	2017965454	No	MU053059-MU057357	2020-07-09T00:00:00Z	2020-06-02T00:00:00Z	129.1	343812	1710	14786206	43
	PNXW01	WGS	MAM	Vicugna vicugna mensalis	PRJNA427832	SAMN08274813	isolate: CD3-2017	dev_stage: adult,tissue_type: blood	2012624498	32171	0	No	6541	0	2003709655	No	MU057358-MU063898	2020-07-09T00:00:00Z	2020-06-02T00:00:00Z	108.53	340839	1725	6158010	93
	PRDE01	WGS	MAM	Bos indicus	PRJNA427256	SAMN08225763	breed: Gir	tissue_type: blood	2740330345	216409	0	No	30	0	2660659287	No	CM009491-CM009520	2018-05-08T00:00:00Z	2018-02-20T00:00:00Z	100	64498	11998	104295553	12
	PUFS02	WGS	MAM	Bos indicus x Bos taurus	PRJNA432857	SAMN08473802	breed: Angus x Brahman F1 hybrid	dev_stage: fetus,tissue_type: lung	2680969395	1251	0	No	31	0	2624182443	No	CM010492-CM010492,CM011804-CM011833	2018-12-11T00:00:00Z	2018-11-28T00:00:00Z	136	26764281	32	104466507	11
	PUFT02	WGS	MAM	Bos indicus x Bos taurus	PRJNA432857	SAMN08473802	breed: Angus x Brahman F1 hybrid	dev_stage: fetus,tissue_type: lung	2580764822	1435	0	No	30	0	2483816357	No	CM011774-CM011803	2018-12-11T00:00:00Z	2018-11-28T00:00:00Z	136	37061043	23	102763607	11
	PVHT02	WGS	MAM	Catagonus wagneri	PRJNA399378	SAMN07678067	isolate: BS18	dev_stage: adult	2640067814	1183730	0	No	0	0	0	No	-	2019-07-15T00:00:00Z	2019-07-15T00:00:00Z	87.1	65965	10972	19204659	43
	PVHU02	WGS	MAM	Moschus moschiferus	PRJNA399405	SAMN07678096	isolate: BS20	dev_stage: adult	3069608437	1072499	0	No	0	0	0	No	-	2019-07-15T00:00:00Z	2019-07-15T00:00:00Z	74.6	34785	23555	11728851	78
	PVHZ02	WGS	MAM	Tragulus javanicus	PRJNA399456	SAMN07678116	isolate: US108	dev_stage: adult	2589955488	1082489	0	No	0	0	0	No	-	2019-07-15T00:00:00Z	2019-07-15T00:00:00Z	54.2	80230	8598	14082842	49
	PVIK01	WGS	MAM	Saiga tatarica	PRJNA399418	SAMN07678151	isolate: BS49	dev_stage: adult	2876186568	1772199	0	No	0	0	0	No	-	2019-01-15T00:00:00Z	2019-01-15T00:00:00Z	18.8	6406	122170	6453	119405
	PVIN01	WGS	MAM	Rangifer tarandus	PRJNA399416	SAMN07678109	isolate: US061	dev_stage: adult	2897299934	1360739	0	No	0	0	0	No	-	2019-01-16T00:00:00Z	2019-01-16T00:00:00Z	45.9	77671	10302	89062	8918
	PVIS01	WGS	MAM	Ovis canadensis	PRJNA399410	SAMN07678102	isolate: BS48	dev_stage: adult	2863658823	1048136	0	No	0	0	0	No	-	2019-01-16T00:00:00Z	2019-01-16T00:00:00Z	25.2	55973	14306	69397	11415
	PVJE01	WGS	MAM	Monodon monoceros	PRJNA399349	SAMN07678024	isolate: BS41	dev_stage: adult	2472545502	644873	0	No	0	0	0	No	-	2019-01-16T00:00:00Z	2019-01-16T00:00:00Z	23.2	67024	10490	86766	8168
	PVJF01	WGS	MAM	Monodon monoceros	PRJNA399349	SAMN07678023	isolate: BS03	dev_stage: adult	2546711041	882704	0	No	0	0	0	No	-	2019-01-16T00:00:00Z	2019-01-16T00:00:00Z	34.7	70965	10323	88921	8228
	PVJJ01	WGS	MAM	Mesoplodon bidens	PRJNA399476	SAMN07678145	isolate: US080	dev_stage: adult	2797694783	1801720	0	No	0	0	0	No	-	2019-01-16T00:00:00Z	2019-01-16T00:00:00Z	32.4	28959	25790	33532	21694
	PVJP02	WGS	MAM	Hippopotamus amphibius	PRJNA399399	SAMN07678089	isolate: BS01	dev_stage: adult	2733493772	910835	0	No	0	0	0	No	-	2019-07-15T00:00:00Z	2019-07-15T00:00:00Z	77	76609	9640	4444377	171
	PVJR01	WGS	MAM	Hemitragus hylocrius	PRJNA399397	SAMN07678087	isolate: BS50	dev_stage: adult	2715042536	469163	0	No	0	0	0	No	-	2019-01-16T00:00:00Z	2019-01-16T00:00:00Z	29.4	66552	11862	85340	9258
	PVKQ01	WGS	MAM	Beatragus hunteri	PRJNA399375	SAMN07678065	isolate: BS46	dev_stage: adult	2697255800	535889	0	No	0	0	0	No	-	2019-01-16T00:00:00Z	2019-01-16T00:00:00Z	23.1	57444	13952	69303	11525
	PVKT02	WGS	MAM	Antilocapra americana	PRJNA399373	SAMN07678063	isolate: BS35	dev_stage: adult	2955306661	1585152	0	No	0	0	0	No	-	2019-07-15T00:00:00Z	2019-07-15T00:00:00Z	49.3	61698	11912	18845065	42
	PZYV01	WGS	MAM	Bubalus bubalis	PRJNA437177	SAMN08640746	breed: Mediterranean	dev_stage: adult,tissue_type: blood	2655776128	509	0	No	25	0	2622287055	No	CM009840-CM009864	2018-07-17T00:00:00Z	2018-05-11T00:00:00Z	69	22441509	36	117219835	9
	QMGA01	WGS	MAM	Tursiops truncatus	PRJNA476133	SAMN09426418	isolate: Sample_04329	dev_stage: adult,tissue_type: blood	2404363272	481	0	No	0	0	0	No	-	2018-07-24T00:00:00Z	2018-07-11T00:00:00Z	450	30985	23199	27166507	30
	QQTR01	WGS	MAM	Axis porcinus	PRJNA475327	SAMN09386826	isolate: Zoohd001	tissue_type: muscle	2676163295	136093	0	No	0	0	0	No	-	2018-11-20T00:00:00Z	2018-11-20T00:00:00Z	197	172761	4294	20764858	39
	QUXD02	WGS	MAM	Tursiops truncatus	PRJNA478376	SAMN09426418	isolate: Sample_04329	dev_stage: adult,tissue_type: blood	4816480726	97787	0	No	0	0	0	No	-	2018-11-02T00:00:00Z	2018-11-02T00:00:00Z	450	27134	26466	931081	650
	QWFW01	WGS	MAM	Capra hircus	PRJNA485388	SAMN09789169	breed: Pashmina (Cashmere),isolate: M0009	tissue_type: blood	2941702774	48370	0	No	0	0	0	No	-	2019-12-31T00:00:00Z	2019-12-31T00:00:00Z	100	87277385	13	87277385	13
	QWLN02	WGS	MAM	Sousa chinensis	PRJNA449414	SAMN08903183	isolate: MY-2018	dev_stage: adult,tissue_type: skin	2339085850	20903	19651	Yes	0	0	0	No	-	2019-03-22T00:00:00Z	2019-02-01T00:00:00Z	107.6	182701	3883	9008636	78
	RAWU01	WGS	MAM	Giraffa tippelskirchi	PRJNA479821	SAMN09604854	isolate: OR1865	dev_stage: adult,tissue_type: heart	2490075762	75681	0	No	14	0	2314214705	No	CM018103-CM018116	2020-07-24T00:00:00Z	2019-09-25T00:00:00Z	88.4	25031	29063	160341600	7
	RAWV01	WGS	MAM	Muntiacus muntjak	PRJNA479821	SAMN09604853	isolate: OR735	dev_stage: adult,tissue_type: heart	2657603429	170618	0	No	0	0	0	No	-	2019-10-09T00:00:00Z	2019-10-09T00:00:00Z	61.2	41653	18555	1354400	254
	RAWW01	WGS	MAM	Oryx gazella	PRJNA479821	SAMN09604855	isolate: OR4864	dev_stage: adult,tissue_type: heart	2762920344	31177	0	No	0	0	0	No	-	2018-12-14T00:00:00Z	2018-12-14T00:00:00Z	61.9	19498	40583	1579191	517
	RBVW01	WGS	MAM	Bos frontalis	PRJNA241403	SAMN02689702	breed: Nagaland	tissue_type: blood	3002445034	5015	0	No	0	0	0	No	-	2019-08-05T00:00:00Z	2019-08-05T00:00:00Z	83	28709	29339	1003348	900
	RCHL01	WGS	MAM	Odocoileus hemionus hemionus	PRJNA417092	SAMN07977136	isolate: MD92	dev_stage: adult,tissue_type: ear	2343701333	16208	0	No	1	0	16477	No	CM014077-CM014077	2019-01-30T00:00:00Z	2019-01-28T00:00:00Z	25	113295	5445	838758	751
	RCWK01	WGS	MAM	Lagenorhynchus obliquidens	PRJNA475306	SAMN09386610	isolate: GAN/ISIS:26980383/991018	dev_stage: adult,tissue_type: blood	2324154907	21792	0	No	837	0	2311746263	No	ML064989-ML065825	2018-10-30T00:00:00Z	2018-10-23T00:00:00Z	35.68	255779	2823	28371583	22
	RFLZ01	WGS	MAM	Odocoileus hemionus sitkensis	PRJNA476345	SAMN09430949	isolate: Cn_RI01	dev_stage: adult,tissue_type: muscle	2322141826	387819	0	No	27135	0	185080314	No	ML065826-ML092960	2018-10-31T00:00:00Z	2018-10-30T00:00:00Z	26	9488	70483	9678	69441
	RJWI01	WGS	MAM	Pontoporia blainvillei	PRJNA399468	SAMN07678127	isolate: BS67	dev_stage: adult	1685099017	1885058	0	No	0	0	0	No	-	2019-03-22T00:00:00Z	2019-03-22T00:00:00Z	55.3	2541	135152	2541	134511
	RJWK01	WGS	MAM	Platanista minor	PRJNA399467	SAMN07678149	isolate: BS66	dev_stage: adult	2671072510	1098790	0	No	0	0	0	No	-	2019-03-22T00:00:00Z	2019-03-22T00:00:00Z	28	20879	37105	23933	31967
	RJWL01	WGS	MAM	Kogia breviceps	PRJNA399466	SAMN07678126	isolate: BS64	dev_stage: adult	2759698159	1252072	0	No	0	0	0	No	-	2019-03-22T00:00:00Z	2019-03-22T00:00:00Z	38.8	26201	27952	28812	25050
	RJWN01	WGS	MAM	Eschrichtius robustus	PRJNA399463	SAMN07678123	isolate: BS60	dev_stage: adult	2617572198	1036148	0	No	0	0	0	No	-	2019-03-22T00:00:00Z	2019-03-22T00:00:00Z	40.5	68559	10748	94414	7799
	RJWO01	WGS	MAM	Inia geoffrensis	PRJNA399465	SAMN07678125	isolate: BS63	dev_stage: adult	2596281358	1213610	0	No	0	0	0	No	-	2019-03-22T00:00:00Z	2019-03-22T00:00:00Z	42.5	24570	23854	26707	21180
	RJWP01	WGS	MAM	Eubalaena japonica	PRJNA399464	SAMN07678124	isolate: BS61	dev_stage: adult	2693575300	1353963	0	No	0	0	0	No	-	2019-03-22T00:00:00Z	2019-03-22T00:00:00Z	40	34866	20862	39813	18050
	RJWQ01	WGS	MAM	Phocoena phocoena	PRJNA399454	SAMN07678060	isolate: BS71	dev_stage: adult	2701010810	1331158	0	No	0	0	0	No	-	2019-03-22T00:00:00Z	2019-03-22T00:00:00Z	56.4	89111	8515	115969	6441
	RJWS01	WGS	MAM	Ziphius cavirostris	PRJNA399469	SAMN07678128	isolate: BS68	dev_stage: adult	3150417206	3758276	0	No	0	0	0	No	-	2019-03-22T00:00:00Z	2019-03-22T00:00:00Z	30.6	3606	168697	3608	165386
	RWIC01	WGS	MAM	Monodon monoceros	PRJNA508363	SAMN10519625	isolate: MVW	dev_stage: adult,tissue_type: liver	2350881526	21006	20749	Yes	0	0	0	No	-	2019-05-03T00:00:00Z	2019-05-03T00:00:00Z	90	10044	63742	1483363	464
	RWJT01	WGS	MAM	Sousa chinensis	PRJNA508467	SAMN10523266	isolate: SCSF	dev_stage: mature,tissue_type: fibroblast	2338882461	23368	0	No	0	0	0	No	-	2019-07-31T00:00:00Z	2019-07-31T00:00:00Z	283	113766	6070	19436979	39
	RYZJ01	WGS	MAM	Megaptera novaeangliae	PRJNA509641	SAMN10585801	breed: North Atlantic,isolate: ASU/GRON-1	dev_stage: adult,tissue_type: skin	2265788366	2558	0	No	0	0	0	No	-	2019-03-06T00:00:00Z	2019-03-06T00:00:00Z	102	12321	52145	9138802	79
	RYZT01	WGS	MAM	Camelus bactrianus	PRJNA510731	SAMN03365965	breed: domestic Bactrian camel,isolate: DC269	dev_stage: adult,tissue_type: blood	3785487	1775	0	No	0	0	0	No	-	2019-07-03T00:00:00Z	2019-07-03T00:00:00Z	45	5081	171	-	-
	SGJD01	WGS	MAM	Balaenoptera physalus	PRJNA72723	SAMN02192672	isolate: FinWhale-01	-	2462774868	62302	19655	Yes	0	0	0	No	-	2019-10-01T00:00:00Z	2019-10-01T00:00:00Z	40	4493	129657	871016	803
	SGQJ01	WGS	MAM	Moschus berezovskii	PRJNA438286	SAMN10822789	-	dev_stage: adult,tissue_type: blood	2818010997	77520	0	No	0	0	0	No	-	2019-06-25T00:00:00Z	2019-06-25T00:00:00Z	89	57706	13666	2509225	326
	SIDA01	WGS	MAM	Sus scrofa	PRJNA478804	SAMN09531794	breed: Bama miniature	tissue_type: muscle	2491053062	6610	0	No	20	0	2436957124	No	CM017483-CM017502	2019-08-20T00:00:00Z	2019-07-30T00:00:00Z	361	1009524	737	140438739	7
	SIHG01	WGS	MAM	Monodon monoceros	PRJNA520934	SAMN10872456	isolate: NGI	dev_stage: Adolescent (Juvenile stage),tissue_type: liver	2355591342	6973	0	No	1	0	16363	No	CM016494-CM016494	2019-05-07T00:00:00Z	2019-05-06T00:00:00Z	42	255327	2676	107566389	9
	SJXN01	WGS	MAM	Alcelaphus buselaphus	PRJNA438286	SAMN08714483	isolate: HBT-best	dev_stage: mature	3882338275	539659	0	No	0	0	0	No	-	2019-06-24T00:00:00Z	2019-06-24T00:00:00Z	161	889	352447	12034	101452
	SJXO01	WGS	MAM	Connochaetes taurinus	PRJNA438286	SAMN08714482	isolate: BWD-738	dev_stage: mature	2644042816	78350	0	No	0	0	0	No	-	2019-06-24T00:00:00Z	2019-06-24T00:00:00Z	216	70608	10786	366224	2060
	SJXP01	WGS	MAM	Damaliscus lunatus	PRJNA438286	SAMN08714481	isolate: CTB-792	dev_stage: mature	3127764384	92109	0	No	0	0	0	No	-	2019-06-24T00:00:00Z	2019-06-24T00:00:00Z	181	38843	22103	1166796	799
	SJXQ01	WGS	MAM	Aepyceros melampus	PRJNA438286	SAMN08714480	isolate: IMP-100	dev_stage: mature	2631303056	24102	0	No	0	0	0	No	-	2019-06-24T00:00:00Z	2019-06-24T00:00:00Z	201	82459	9285	344542	2451
	SJXR01	WGS	MAM	Przewalskium albirostris	PRJNA438286	SAMN08714477	isolate: WLD-bcl	dev_stage: mature	2692225130	171874	0	No	0	0	0	No	-	2019-06-24T00:00:00Z	2019-06-24T00:00:00Z	214	39627	18227	3769372	218
	SJXS01	WGS	MAM	Muntiacus crinifrons	PRJNA438286	SAMN08714476	isolate: BMJ-hj	dev_stage: mature	2681196170	21054	0	No	0	0	0	No	-	2019-06-24T00:00:00Z	2019-06-24T00:00:00Z	116	8265	94302	1305444	570
	SJXT01	WGS	MAM	Muntiacus reevesi	PRJNA438286	SAMN08714475	isolate: CIJ-jz	dev_stage: mature	2601888952	200261	0	No	0	0	0	No	-	2019-06-24T00:00:00Z	2019-06-24T00:00:00Z	82	72382	10341	1221377	520
	SJXU01	WGS	MAM	Muntiacus muntjak	PRJNA438286	SAMN08714474	isolate: CMJ-cj	dev_stage: mature	2703710594	383561	0	No	0	0	0	No	-	2019-06-24T00:00:00Z	2019-06-24T00:00:00Z	68	23470	33169	1258210	273
	SJXV01	WGS	MAM	Giraffa camelopardalis	PRJNA438286	SAMN08714473	isolate: GFE-hd	dev_stage: mature	2473180627	78945	0	No	0	0	0	No	-	2019-06-24T00:00:00Z	2019-06-24T00:00:00Z	64	25056	29026	3153258	221
	SJXW01	WGS	MAM	Tragulus kanchil	PRJNA438286	SAMN08714472	isolate: LMD-DV	dev_stage: mature	3053423192	185856	0	No	0	0	0	No	-	2019-06-24T00:00:00Z	2019-06-24T00:00:00Z	187	13850	41593	243497	3803
	SJXX01	WGS	MAM	Syncerus caffer	PRJNA438286	SAMN08714496	isolate: ABF-221	dev_stage: mature	2929427825	148371	0	No	0	0	0	No	-	2019-06-24T00:00:00Z	2019-06-24T00:00:00Z	162	52316	15319	2316376	382
	SJXY01	WGS	MAM	Tragelaphus scriptus	PRJNA438286	SAMN08714495	isolate: BUB-555	dev_stage: mature	2873326854	237860	0	No	0	0	0	No	-	2019-06-24T00:00:00Z	2019-06-24T00:00:00Z	147	28350	26133	890554	879
	SJXZ01	WGS	MAM	Ourebia ourebi	PRJNA438286	SAMN08714494	isolate: ORB-4223	dev_stage: mature	2524866914	3508661	0	No	0	0	0	No	-	2019-06-24T00:00:00Z	2019-06-24T00:00:00Z	113	1259	541859	1259	541859
	SJYA01	WGS	MAM	Neotragus moschatus	PRJNA438286	SAMN08714493	isolate: SUN-559	dev_stage: mature	2675729750	218204	0	No	0	0	0	No	-	2019-06-24T00:00:00Z	2019-06-24T00:00:00Z	154	59277	10954	952090	662
	SJYB01	WGS	MAM	Antidorcas marsupialis	PRJNA438286	SAMN08714490	isolate: SGB-9149	dev_stage: mature	3024612899	94522	0	No	0	0	0	No	-	2019-06-24T00:00:00Z	2019-06-24T00:00:00Z	281	42749	19543	694905	1300
	SJYC01	WGS	MAM	Madoqua kirkii	PRJNA438286	SAMN08714488	isolate: KDD-541	dev_stage: mature	2648126871	216116	0	No	0	0	0	No	-	2019-06-24T00:00:00Z	2019-06-24T00:00:00Z	132	27722	26810	27730	26803
	SJYD01	WGS	MAM	Nanger granti	PRJNA438286	SAMN08714487	isolate: GTG-3714	dev_stage: mature	3032779593	62189	0	No	0	0	0	No	-	2019-06-24T00:00:00Z	2019-06-24T00:00:00Z	141	7454	82543	528456	1844
	SJYE01	WGS	MAM	Eudorcas thomsonii	PRJNA438286	SAMN08714486	isolate: TMG-4057	dev_stage: mature	2904272043	123308	0	No	0	0	0	No	-	2019-06-24T00:00:00Z	2019-06-24T00:00:00Z	263	137476	5693	1581717	484
	SJYF01	WGS	MAM	Procapra przewalskii	PRJNA438286	SAMN08714485	isolate: PLG-pushi	dev_stage: mature	2692986855	274130	0	No	0	0	0	No	-	2019-06-24T00:00:00Z	2019-06-24T00:00:00Z	209	10405	68821	5522907	133
	SJYG01	WGS	MAM	Litocranius walleri	PRJNA438286	SAMN08714484	isolate: GRK-570	dev_stage: mature	2979336167	79667	0	No	0	0	0	No	-	2019-06-24T00:00:00Z	2019-06-24T00:00:00Z	192	62351	13320	3126223	282
	SJYH01	WGS	MAM	Sylvicapra grimmia	PRJNA438286	SAMN08714508	isolate: CMD-5126	dev_stage: mature	3145094493	22324	0	No	0	0	0	No	-	2019-06-24T00:00:00Z	2019-06-24T00:00:00Z	236	9720	76074	583330	1658
	SJYI01	WGS	MAM	Tragelaphus eurycerus	PRJNA438286	SAMN08714502	isolate: BNG-9162	dev_stage: mature	2962040965	1539703	0	No	0	0	0	No	-	2019-06-24T00:00:00Z	2019-06-24T00:00:00Z	112	1974	350428	12574	64052
	SJYJ01	WGS	MAM	Tragelaphus buxtoni	PRJNA438286	SAMN08714501	isolate: MTN-9119	dev_stage: mature	3267488234	2910462	0	No	0	0	0	No	-	2019-06-24T00:00:00Z	2019-06-24T00:00:00Z	112	1286	536128	7367	105049
	SJYK01	WGS	MAM	Tragelaphus oryx	PRJNA438286	SAMN08714500	isolate: CME-1477	dev_stage: mature	2837493372	4043025	0	No	0	0	0	No	-	2019-06-24T00:00:00Z	2019-06-24T00:00:00Z	97	1262	576556	1262	576556
	SJYL01	WGS	MAM	Tragelaphus spekii	PRJNA438286	SAMN08714499	isolate: STG-9200	dev_stage: mature	3725951127	1769205	0	No	0	0	0	No	-	2019-06-24T00:00:00Z	2019-06-24T00:00:00Z	176	9477	80083	46427	8914
	SJYM01	WGS	MAM	Tragelaphus imberbis	PRJNA438286	SAMN08714498	isolate: LEK-543	dev_stage: mature	4038235010	272415	0	No	0	0	0	No	-	2019-06-24T00:00:00Z	2019-06-24T00:00:00Z	117	12858	62452	1775046	570
	SJYN01	WGS	MAM	Oryx gazella	PRJNA438286	SAMN08714510	isolate: GMB-ly	dev_stage: mature	2768889188	56922	0	No	0	0	0	No	-	2019-06-24T00:00:00Z	2019-06-24T00:00:00Z	67	19456	40740	1566830	519
	SJYO01	WGS	MAM	Capra ibex	PRJNA438286	SAMN08714504	isolate: IBX-bsy	dev_stage: mature	2701356656	55914	0	No	0	0	0	No	-	2019-06-24T00:00:00Z	2019-06-24T00:00:00Z	207	380983	2089	61905114	16
	SJYP01	WGS	MAM	Ovis ammon	PRJNA438286	SAMN08714503	isolate: AGL-py	dev_stage: mature	2659657073	240203	0	No	0	0	0	No	-	2019-06-24T00:00:00Z	2019-06-24T00:00:00Z	168	46562	14700	5620092	127
	SJYQ01	WGS	MAM	Redunca redunca	PRJNA438286	SAMN08714512	isolate: BHR-557	dev_stage: mature	2724978760	534502	0	No	0	0	0	No	-	2019-06-24T00:00:00Z	2019-06-24T00:00:00Z	203	39282	17725	423407	1625
	SJYR01	WGS	MAM	Kobus ellipsiprymnus	PRJNA438286	SAMN08714511	isolate: DFW-375	dev_stage: mature	2895340485	88848	0	No	0	0	0	No	-	2019-06-24T00:00:00Z	2019-06-24T00:00:00Z	155	26169	28901	779552	1111
	SJYS01	WGS	MAM	Philantomba maxwellii	PRJNA438286	SAMN08714509	isolate: MXD-5126	dev_stage: mature	3145938691	25633	0	No	0	0	0	No	-	2019-06-24T00:00:00Z	2019-06-24T00:00:00Z	195	11377	58829	383899	2441
	SJYT01	WGS	MAM	Cephalophus harveyi	PRJNA438286	SAMN08714507	isolate: HVD-549	dev_stage: mature	2816643069	85160	0	No	0	0	0	No	-	2019-06-24T00:00:00Z	2019-06-24T00:00:00Z	171	61368	12817	365466	2293
	SJYU01	WGS	MAM	Tragelaphus strepsiceros	PRJNA438286	SAMN08714497	isolate: GTK-544	dev_stage: mature	2867754166	320432	0	No	0	0	0	No	-	2019-06-24T00:00:00Z	2019-06-24T00:00:00Z	137	33649	23621	511483	1640
	SJYV01	WGS	MAM	Neotragus pygmaeus	PRJNA438286	SAMN08714492	isolate: RAL-4837	dev_stage: mature	2895867692	354089	0	No	0	0	0	No	-	2019-06-24T00:00:00Z	2019-06-24T00:00:00Z	122	30751	21047	363895	1428
	SJYW01	WGS	MAM	Raphicerus campestris	PRJNA438286	SAMN08714491	isolate: SNB-1993	dev_stage: mature	3137860433	57517	0	No	0	0	0	No	-	2019-06-24T00:00:00Z	2019-06-24T00:00:00Z	108	25050	29539	537161	1462
	SJYX01	WGS	MAM	Oreotragus oreotragus	PRJNA438286	SAMN08714489	isolate: KSP-560	dev_stage: mature	3247632364	24892	0	No	0	0	0	No	-	2019-06-24T00:00:00Z	2019-06-24T00:00:00Z	690	42127	20130	339390	3115
	SMSF01	WGS	MAM	Capra hircus	PRJNA492932	SAMN10460883	breed: Black Bengal goat	dev_stage: adult,tissue_type: blood	3041623660	3972	0	No	29	0	2791592313	No	CM015208-CM015236	2019-03-22T00:00:00Z	2019-03-22T00:00:00Z	14	819	826472	102339471	13
	SNSB01	WGS	MAM	Capreolus pygargus	PRJNA526434	SAMN11098812	isolate: NDHX00028	tissue_type: liver	2607832873	92048	0	No	0	0	0	No	-	2020-04-28T00:00:00Z	2020-04-28T00:00:00Z	100	80310	9379	6067221	126
	SPDX01	WGS	MAM	Moschus berezovskii	PRJNA438286	SAMN08714479	isolate: LS2015	dev_stage: mature	3835628252	125813	0	No	0	0	0	No	-	2019-06-25T00:00:00Z	2019-06-25T00:00:00Z	133	24701	35615	213462	4608
	SPDY01	WGS	MAM	Moschus chrysogaster	PRJNA438286	SAMN08714478	isolate: WD2015	dev_stage: mature	4972482505	127198	0	No	0	0	0	No	-	2019-06-25T00:00:00Z	2019-06-25T00:00:00Z	310	3769	160978	100428	11680
	SPDZ01	WGS	MAM	Hydropotes inermis	PRJNA438286	SAMN10176374	isolate: ZZ2017	dev_stage: adult,tissue_type: blood	2530176423	22246	0	No	0	0	0	No	-	2019-06-25T00:00:00Z	2019-06-25T00:00:00Z	76	131446	5612	13818975	55
	SRVM01	WGS	MAM	Antilocapra americana	PRJNA526246	SAMN11091591	isolate: GAN:MWC17-00274	dev_stage: adult,tissue_type: blood	2459503476	48446	0	No	4547	0	2426612653	No	ML660197-ML664743	2019-07-29T00:00:00Z	2019-07-12T00:00:00Z	40	220431	3148	18739554	38
	SSNJ01	WGS	MAM	Sus scrofa scrofa	PRJNA418771	SAMN08035066	breed: NS	dev_stage: adult,tissue_type: blood	2502318605	613	0	No	21	0	2435684718	No	CM016989-CM017009	2019-07-03T00:00:00Z	2019-06-28T00:00:00Z	20.61	52150866	15	138999934	8
	SSNK01	WGS	MAM	Alces alces	PRJNA526240	SAMN11091360	isolate: MIG12-28694850	dev_stage: adult,tissue_type: blood	2542089606	131786	0	No	10771	0	2454403585	No	ML664744-ML675514	2019-07-29T00:00:00Z	2019-07-12T00:00:00Z	35	45091	16419	4131188	183
	SWEB01	WGS	MAM	Globicephala melas	PRJNA525909	SAMN11083132	isolate: X-22926-18	dev_stage: adult,tissue_type: brain	2323966135	21236	0	No	1247	0	2297763001	No	CM017011-CM017011,ML658773-ML660018	2019-07-03T00:00:00Z	2019-07-01T00:00:00Z	36	332801	2096	18102937	42
	UEMC01	WGS	MAM	Physeter catodon	PRJEB24146	SAMEA1067854	isolate: pregnant	dev_stage: adult	2512140680	14676	0	No	0	0	0	No	-	2018-06-20T00:00:00Z	2018-06-20T00:00:00Z	248	43829	16658	122182240	9
	UYPH01	WGS	MAM	Sus scrofa domesticus	PRJEB29899	SAMN09396998	-	-	11449096	13058	0	No	0	0	0	No	-	2019-01-10T00:00:00Z	2019-01-10T00:00:00Z	-	-	-	-	-
	VBQZ03	WGS	MAM	Bos mutus	PRJNA531398	SAMN11357514	breed: Datong Yak,isolate: WY2019	dev_stage: adult,tissue_type: blood	2761379179	158691	21270	Yes	0	0	0	No	-	2020-01-07T00:00:00Z	2019-10-21T00:00:00Z	220	90625	8414	16589160	48
	VBZB01	WGS	MAM	Bos grunniens	PRJNA540974	SAMN11569574	isolate: yakHY00	tissue_type: blood	2832776395	414	0	No	31	0	2823189970	No	CM016690-CM016720	2019-11-25T00:00:00Z	2019-05-29T00:00:00Z	239	44716738	20	114386978	11
	VCEA01	WGS	MAM	Muntiacus muntjak	PRJNA542135	SAMN11611925	isolate: UTSW_UCB_Mm	dev_stage: adult,tissue_type: fibroblast cell line	2573529099	25651	25737	Yes	3	0	2447806912	No	CM018501-CM018503	2020-09-18T00:00:00Z	2019-10-01T00:00:00Z	41	215534	3442	682452208	2
	VCEB01	WGS	MAM	Muntiacus reevesi	PRJNA542137	SAMN11611988	isolate: UCam_UCB_Mr	dev_stage: adult,tissue_type: fibroblast cell line	2579575442	29705	26044	Yes	23	0	2399410760	No	CM018478-CM018500	2020-09-18T00:00:00Z	2019-10-01T00:00:00Z	34	225142	3207	94101870	7
	VHQK01	WGS	MAM	Hippotragus niger niger	PRJNA403773	SAMN07620900	isolate: SB2152	dev_stage: adult,tissue_type: whole blood	2595326149	15557	0	No	0	0	0	No	-	2019-07-12T00:00:00Z	2019-07-12T00:00:00Z	45	45501	16800	4586323	168
	VLPI01	WGS	MAM	Bos taurus x Bos grunniens	PRJNA551500	SAMN12153487	isolate: Esperanza	dev_stage: juvenile,tissue_type: lung	2677172352	485	0	No	31	0	2610745901	No	CM018733-CM018763	2019-11-04T00:00:00Z	2019-11-01T00:00:00Z	60	72336424	13	104384344	11
	VLPJ01	WGS	MAM	Bos taurus x Bos grunniens	PRJNA552915	SAMN12153487	isolate: Esperanza	dev_stage: juvenile,tissue_type: lung	2668877089	342	0	No	30	0	2619844026	No	CM018700-CM018729	2019-11-04T00:00:00Z	2019-11-01T00:00:00Z	60	71681919	14	104392194	11
	VNFC03	WGS	MAM	Balaenoptera musculus	PRJNA554522	SAMN12287136	isolate: JJ_BM4_2016_0621	tissue_type: Epidermis and Blubber	2374868944	106	0	No	24	0	2370792506	No	CM018075-CM018075,CM020941-CM020963	2020-10-02T00:00:00Z	2020-09-30T00:00:00Z	51.16	6315640	103	110314666	9
	VNFD02	WGS	MAM	Balaenoptera musculus	PRJNA554523	SAMN12287136	isolate: JJ_BM4_2016_0621	tissue_type: Epidermis and Blubber	1835388607	10996	0	No	0	0	0	No	-	2020-09-30T00:00:00Z	2020-09-30T00:00:00Z	51.16	275582	2048	275582	2048
	VOSU01	WGS	MAM	Phocoena sinus	PRJNA557831	SAMN12325353	isolate: mPhoSin1	tissue_type: Cultured fibroblasts (kidney)	2371540524	65	0	No	23	0	2369558929	No	CM018156-CM018178	2019-09-26T00:00:00Z	2019-09-24T00:00:00Z	67.26	20218762	39	115469292	8
	VOSV01	WGS	MAM	Phocoena sinus	PRJNA557832	SAMN12325353	isolate: mPhoSin1	tissue_type: Cultured fibroblasts (kidney)	995426950	9469	0	No	0	0	0	No	-	2019-09-24T00:00:00Z	2019-09-24T00:00:00Z	67.26	137866	2148	137866	2148
	VSZR01	WGS	MAM	Camelus ferus	PRJNA550024	SAMN12102236	isolate: YT-003-E	tissue_type: ear skin	2087077296	2042	0	No	37	0	2036576139	No	CM020768-CM020804	2020-02-10T00:00:00Z	2020-01-08T00:00:00Z	50	5365398	112	76025729	11
	WJNR01	WGS	MAM	Oreamnos americanus	PRJNA510081	SAMN10593834	isolate: splAK2016	tissue_type: spleen	2506012843	3212	0	No	0	0	0	No	-	2019-12-16T00:00:00Z	2019-12-16T00:00:00Z	85	24510	28926	66616962	13
	WJSI01	WGS	MAM	Delphinapterus leucas	PRJNA553680	SAMN12238539	isolate: DL-CIB17-05	dev_stage: calf,tissue_type: whole blood	2331866197	52911	0	No	4792	0	2244119735	No	ML956418-ML961209	2020-01-28T00:00:00Z	2020-01-07T00:00:00Z	39	141056	4850	3009037	231
	WMHW01	WGS	MAM	Cervus hanglu yarkandensis	PRJNA564362	SAMN12710658	isolate: CEY-2017	tissue_type: blood	2594114534	17927	758	Yes	34	18554	2490620433	Yes	CM021192-CM021225	2020-04-13T00:00:00Z	2020-02-11T00:00:00Z	62.9	268660	2752	77688133	13
	WNGX01	WGS	MAM	Delphinapterus leucas	PRJNA553680	SAMN12242088	isolate: DLBB14-01	dev_stage: adult,tissue_type: whole blood	2347379819	101557	0	No	12899	0	2207007654	No	ML961210-ML974108	2020-01-28T00:00:00Z	2020-01-07T00:00:00Z	33	76763	8960	1361507	535
Insectivora	AALT02	WGS	MAM	Sorex araneus	PRJNA13689	SAMN00210854	isolate: GB8-d	-	2192103426	201798	0	Yes	3219	0	2407740593	No	JH798146-JH801364	2013-11-01T00:00:00Z	2012-08-14T00:00:00Z	120	22623	27146	22794405	36
	AANN01	WGS	MAM	Erinaceus europaeus	PRJNA12576	SAMN03004380	-	-	2133117389	847680	0	No	0	0	0	No	-	2014-08-26T00:00:00Z	2006-02-17T00:00:00Z	-	2753	193676	-	-
	AJFV01	WGS	MAM	Condylura cristata	PRJNA72447	SAMN00727830	isolate: star-nosed mole 26May11	-	1682547005	84597	0	Yes	2040	0	1769662895	No	JH655878-JH657917	2013-11-01T00:00:00Z	2012-04-20T00:00:00Z	113.1	46163	10590	55520359	13
	AMDU01	WGS	MAM	Erinaceus europaeus	PRJNA74585	SAMN00760989	isolate: Erinaceus europaeus_13Jul2011	-	2333056088	225566	0	Yes	2909	0	2708980390	No	JH835289-JH838197	2013-11-01T00:00:00Z	2012-09-10T00:00:00Z	79	21359	31120	3264618	249
	NKTL01	WGS	MAM	Solenodon paradoxus woodi	PRJNA368679	SAMN07314178	isolate: south	dev_stage: adult,tissue_type: blood	2049415269	40482	0	No	0	0	0	No	-	2018-02-27T00:00:00Z	2018-01-26T00:00:00Z	26	89121	6669	110915	5328
	PVHY01	WGS	MAM	Uropsilus gracilis	PRJNA399362	SAMN07678046	isolate: US010	dev_stage: adult	2112710047	723835	0	No	0	0	0	No	-	2019-01-15T00:00:00Z	2019-01-15T00:00:00Z	54.2	43618	12579	55035	9718
	PVIJ01	WGS	MAM	Scalopus aquaticus	PRJNA399361	SAMN07678045	isolate: US009	dev_stage: adult	2068871057	640296	0	No	0	0	0	No	-	2019-01-15T00:00:00Z	2019-01-15T00:00:00Z	46.1	72421	8139	94879	6185
	PVKC01	WGS	MAM	Crocidura indochinensis	PRJNA399360	SAMN07678044	isolate: US011	dev_stage: adult	3082217326	2415412	0	No	0	0	0	No	-	2019-01-16T00:00:00Z	2019-01-16T00:00:00Z	32.2	4927	127396	4929	122084
	RJWH01	WGS	MAM	Solenodon paradoxus	PRJNA399371	SAMN07678062	isolate: US097	dev_stage: adult	2109877870	176618	0	No	0	0	0	No	-	2019-03-22T00:00:00Z	2019-03-22T00:00:00Z	29.3	236847	2341	407682	1301
marsupials	AAFR03	WGS	MAM	Monodelphis domestica	PRJNA12561	SAMN02953611	-	-	3501643220	72811	0	No	1127	0	3569352935	No	CM000368-CM000376,DS029321-DS030438	2014-08-06T00:00:00Z	2006-01-12T00:00:00Z	-	108014	9450	59809810	18
	ABQO02	WGS	MAM	Notamacropus eugenii	PRJNA12587	SAMN03004383	-	tissue_type: lung	2594098366	1110978	0	No	0	0	0	No	-	2014-08-26T00:00:00Z	2012-02-18T00:00:00Z	2	2602	300052	36602	24533
	AEFK01	WGS	MAM	Sarcophilus harrisii	PRJNA51853	SAMN02953780	isolate: Salem	-	2931539806	237291	0	No	35974	0	3174693010	No	GL834412-GL870385	2014-08-06T00:00:00Z	2011-02-09T00:00:00Z	85	20139	44681	1847106	520
	AFEY01	WGS	MAM	Sarcophilus harrisii	PRJNA65325	SAMN02953793	-	-	2931989452	457732	0	No	32672	0	3010359953	No	GL949779-GL982450	2014-08-06T00:00:00Z	2011-06-27T00:00:00Z	13	11025	77887	151762	5238
	CACPPN01	WGS	MAM	Sarcophilus harrisii	PRJEB35073	SAMEA6099886	-	-	5020238	97	0	No	0	0	0	No	-	2019-10-30T00:00:00Z	2019-10-30T00:00:00Z	88	62339597	14	611347268	3
	CACRKE01	WGS	MAM	Sarcophilus harrisii	PRJEB35072	SAMEA6099886	-	-	26277846	69	0	No	0	0	0	No	-	2019-11-07T00:00:00Z	2019-11-07T00:00:00Z	88	115082	76	1863534	6
	FUWB01	WGS	MAM	Phascolarctos cinereus	PRJEB19483	SAMEA91939168	-	-	3603908365	796464	0	No	0	0	0	No	-	2018-04-26T00:00:00Z	2018-04-26T00:00:00Z	64	126882	7804	798273	1246
	JAANDE01	WGS	MAM	Trichosurus vulpecula	PRJNA562014	SAMN12629507	isolate: mTriVul1	dev_stage: pouch-young,tissue_type: muscle (forearm)	3359347793	212	0	No	0	0	0	No	-	2020-03-09T00:00:00Z	2020-03-09T00:00:00Z	60.73	4314688	218	442560073	4
	JAANDF01	WGS	MAM	Trichosurus vulpecula	PRJNA562013	SAMN12629507	isolate: mTriVul1	dev_stage: pouch-young,tissue_type: muscle (forearm)	2591928569	12133	0	No	0	0	0	No	-	2020-03-09T00:00:00Z	2020-03-09T00:00:00Z	60.73	551016	1310	551016	1310
	MSTS01	WGS	MAM	Phascolarctos cinereus	PRJNA359763	SAMN06198159	isolate: Bilbo 61053	dev_stage: adult,tissue_type: spleen	3192565135	1906	0	No	0	0	0	No	-	2017-04-18T00:00:00Z	2017-04-18T00:00:00Z	57.3	11587828	85	-	-
	POVN01	WGS	MAM	Phascolarctos cinereus	PRJNA359763	SAMN06198159	isolate: Bilbo 61053	dev_stage: adult,tissue_type: spleen	2956288	70	0	No	0	0	0	No	-	2018-07-02T00:00:00Z	2018-07-02T00:00:00Z	57.3	42397	24	-	-
	UNPS02	WGS	MAM	Vombatus ursinus	PRJEB27783	SAMEA4791334	-	-	3486580222	15415	0	No	0	0	0	No	-	2018-12-10T00:00:00Z	2018-12-10T00:00:00Z	87	113054	8744	28503419	36
	VAHE01	WGS	MAM	Thylacinus cynocephalus	PRJNA354646	SAMN06049672	isolate: PY-MV-C5757	dev_stage: Pouch Young,isolation_source: soft tissue of a 108-year-old\, alcohol-preserved thylacine pouch young specimen	3095956865	19549	0	No	0	0	0	No	-	2019-07-30T00:00:00Z	2019-07-30T00:00:00Z	42.8	461	817015	1923833	499
	VOSF01	WGS	MAM	Sarcophilus harrisii	PRJNA504904	SAMN10407942	isolate: DoveGen-2018	dev_stage: adult,isolation_source: zoo,tissue_type: blood	3177401896	10009	0	No	0	0	0	No	-	2019-08-12T00:00:00Z	2019-08-12T00:00:00Z	123.96	20124	44706	7751297	129
	WOXC01	WGS	MAM	Gymnobelideus leadbeateri	PRJNA593327	SAMN13475009	isolate: B50252	dev_stage: adult,tissue_type: liver\, heart\, muscle	3469281398	12502	0	No	0	0	0	No	-	2020-03-23T00:00:00Z	2020-03-23T00:00:00Z	100	500778	2098	502495	2092
nonhuman primates	AACZ04	WGS	PRI	Pan troglodytes	PRJNA13184	SAMN02981217	isolate: Yerkes chimp pedigree #C0471 (Clint)	-	2981503586	72784	0	No	4301	0	6015576419	No	CM000314-CM000336,CM004190-CM004190,DP000054-DP000054,KV419638-KV423913	2016-05-03T00:00:00Z	2016-04-26T00:00:00Z	6x Sanger; 55x Illumina; 9x PacBio	384816	2195	26972556	38
	AADA01	WGS	PRI	Pan troglodytes	PRJNA13184	SAMN02981217	isolate: Yerkes chimp pedigree #C0471 (Clint)	-	2733948177	361864	0	No	0	0	0	No	-	2014-08-11T00:00:00Z	2003-12-05T00:00:00Z	-	15702	50518	-	-
	AAGL01	WGS	PRI	Gorilla gorilla	PRJNA18247	SAMN02981220	-	tissue_type: liver	3076080	4938	0	No	0	0	0	No	-	2014-08-11T00:00:00Z	2006-11-09T00:00:00Z	0.1	684	1745	-	-
	AAGM01	WGS	PRI	Pongo abelii	PRJNA18245	SAMN02981221	-	-	2356545	3783	0	No	0	0	0	No	-	2014-08-11T00:00:00Z	2006-11-09T00:00:00Z	-	638	1579	-	-
	AAGN01	WGS	PRI	Macaca mulatta	PRJNA18243	SAMN02981222	-	tissue_type: liver	2373003	2809	0	No	0	0	0	No	-	2014-08-11T00:00:00Z	2006-11-09T00:00:00Z	-	932	1099	-	-
	AANU01	WGS	PRI	Macaca mulatta	PRJNA12537	SAMN02981228	isolate: 17573	-	2871189834	301039	0	No	3779	0	2923065761	No	CH666572-CH667783,CH667784-CH670322,CM000288-CM000308,KQ085875-KQ085881	2015-09-03T00:00:00Z	2006-02-08T00:00:00Z	-	25707	32114	6094595	135
	AAQR03	WGS	PRI	Otolemur garnettii	PRJNA16955	SAMN02981229	isolate: 467f Iridium	-	2359530453	200240	0	Yes	1559	0	2507550089	No	GL873520-GL875078	2014-08-11T00:00:00Z	2011-03-10T00:00:00Z	137	27100	21634	13852661	47
	ABDC03	WGS	PRI	Microcebus murinus	PRJNA19967	SAMN06275470	isolate: mixed	tissue_type: liver, kidney	2386304861	50982	0	No	3378	0	2476928147	No	CM007661-CM007693,KV888110-KV891454	2017-02-06T00:00:00Z	2017-01-27T00:00:00Z	221.6	210702	2987	108171978	10
	ABGA01	WGS	PRI	Pongo abelii	PRJNA20869	SAMN02981238	isolate: ISIS 71	tissue_type: blood	3093779104	410168	0	No	36632	0	3362921499	No	CM000550-CM000573,EQ921758-EQ954981,KE647387-KE650770	2014-08-11T00:00:00Z	2007-11-14T00:00:00Z	6	15652	55233	747367	1056
	ABRT02	WGS	PRI	Carlito syrichta	PRJNA20339	SAMN02445010	isolate: Samal-C Ts95f	-	3405738560	492902	0	No	29587	0	3042566911	No	KE921818-KE951404	2014-08-04T00:00:00Z	2013-09-10T00:00:00Z	48	38165	23500	401181	2384
	ACFV01	WGS	PRI	Callithrix jacchus	PRJNA20401	SAMN02981242	-	-	2762736592	202483	0	No	8534	0	5630812860	No	CM000856-CM000879,GL282473-GL290982	2014-08-11T00:00:00Z	2010-01-21T00:00:00Z	6.6	29273	26764	5167444	148
	ADFV01	WGS	PRI	Nomascus leucogenys	PRJNA13975	SAMN02981257	isolate: Asia international studbook 0098	tissue_type: blood	2756609047	197908	0	No	8365	0	6750154966	No	CM001646-CM001671,GL397261-GL405224,JH995909-JH996283	2014-09-05T00:00:00Z	2010-08-31T00:00:00Z	5.6x in Q20 bases	35148	21558	52956880	21
	AEHK01	WGS	PRI	Macaca mulatta	PRJNA51409	SAMN00113489	isolate: CR-5	-	2639129266	448689	0	No	38245	17802	5686396870	Yes	CM001253-CM001273,JH286169-JH324392	2013-11-01T00:00:00Z	2011-10-17T00:00:00Z	50	12841	57139	1660975	469
	AEHL01	WGS	PRI	Macaca fascicularis	PRJNA51411	SAMN00116341	isolate: CE-4	-	2634325792	439237	0	No	45489	17456	5727333019	Yes	CM001276-CM001296,JH324393-JH369860	2013-11-01T00:00:00Z	2011-10-17T00:00:00Z	50	13209	57525	1141162	707
	AGCE01	WGS	PRI	Saimiri boliviensis boliviensis	PRJNA67945	SAMN02981369	isolate: 3227	-	2477131095	151413	0	Yes	724	0	2605178735	No	JH378105-JH378828	2014-08-11T00:00:00Z	2011-11-10T00:00:00Z	80	38823	17664	18744880	39
	AGTM01	WGS	PRI	Daubentonia madagascariensis	PRJNA74997	SAMN00690380	isolate: Dm6514m	-	2855365987	3231305	0	No	0	0	0	No	-	2013-11-01T00:00:00Z	2012-01-05T00:00:00Z	38	3358	210016	3653	193839
	AHZZ02	WGS	PRI	Papio anubis	PRJNA54005	SAMN02981400	isolate: 1X1155	-	2936988423	118810	0	No	15636	0	5601385553	No	CM001491-CM001511,KZ084343-KZ099957	2017-04-20T00:00:00Z	2016-11-14T00:00:00Z	104	149817	5418	585721	1481
	AJFE02	WGS	PRI	Pan paniscus	PRJNA49285	SAMEA1029457	isolate: Ulindi	-	2725920836	121336	0	No	1355	0	5998228951	No	CM003383-CM003406,KQ410832-KQ412162	2015-08-18T00:00:00Z	2015-08-05T00:00:00Z	26	66676	11048	8197324	94
	AQIA01	WGS	PRI	Macaca fascicularis	PRJNA20409	SAMN00811240	-	dev_stage: 5.8 year-old	2803850123	87763	0	No	1755	0	5769987960	No	CM001919-CM001939,KE145462-KE147195	2013-06-12T00:00:00Z	2013-05-20T00:00:00Z	68	86040	9296	88649475	14
	AQIB01	WGS	PRI	Chlorocebus sabaeus	PRJNA168621	SAMN01760484	isolate: 1994-021	dev_stage: adult	2733882571	162847	0	No	686	0	5499058873	No	CM001940-CM001970,KE147491-KE148145	2014-03-25T00:00:00Z	2013-05-17T00:00:00Z	95	90449	7735	81825804	14
	BBXK01	WGS	PRI	Callithrix jacchus	PRJDB3965	SAMD00031689	isolate: G104702	-	2620625188	109198	0	No	24	0	2736771197	No	DG000097-DG000120	2016-10-20T00:00:00Z	2015-08-07T00:00:00Z	60	61041	12010	-	-
	BFBW01	WGS	PRI	Macaca fuscata fuscata	PRJDB6785	SAMD00113013	-	tissue_type: blood	2930706173	90905	0	No	25136	0	3014902593	No	LD726224-LD751359	2018-04-05T00:00:00Z	2018-04-05T00:00:00Z	42	94905	8516	-	-
	BJKT01	WGS	PRI	Callithrix jacchus	PRJDB8242	SAMD00169834	isolate: I2075	-	2791255303	65	0	No	0	0	0	No	-	2020-04-11T00:00:00Z	2019-12-18T00:00:00Z	43	6375389	117	143892389	8
	BLPH01	WGS	PRI	Macaca fascicularis	PRJDB9269	SAMD00204697	isolate: CE1976F	-	2802917571	400	0	No	0	0	0	No	-	2020-03-26T00:00:00Z	2020-03-26T00:00:00Z	81	26269796	31	149875912	8
	BLSI01	WGS	PRI	Callithrix jacchus	PRJDB9375	SAMD00217773	isolate: I2075	-	2809923229	1872	0	No	0	0	0	No	-	2020-06-03T00:00:00Z	2020-06-03T00:00:00Z	43	24828868	30	132271759	9
	CABD03	WGS	PRI	Gorilla gorilla gorilla	PRJEA31265	SAMEA2272491	-	-	2917385412	170105	0	No	25	0	2934282754	No	FR853080-FR853103,LN611626-LN611626	2015-01-30T00:00:00Z	2008-10-19T00:00:00Z	80	52934	15780	81227029	15
	CADWAG02	WGS	PRI	Macaca fascicularis	PRJEB37977	SAMEA6799837	-	-	2507202731	184	0	No	0	0	0	No	-	2020-06-03T00:00:00Z	2020-07-08T00:00:00Z	300	881774	773	137735634	8
	CAEC01	WGS	PRI	Macaca fascicularis	PRJEA48347	SAMEA2272428	-	-	2608585756	718093	0	No	21	0	2878471044	No	FR874244-FR874264	2011-07-21T00:00:00Z	2011-07-21T00:00:00Z	-	3658	208317	155658674	8
	CAFBRT01	WGS	PRI	Macaca fascicularis	PRJEB37977	SAMEA6828341	-	-	2507202731	184	0	No	0	0	0	No	-	2020-06-03T00:00:00Z	2020-06-03T00:00:00Z	300	881774	773	137735634	8
	CAHJXJ01	WGS	PRI	Macaca fascicularis	PRJEB38383	SAMEA6853247	-	-	2552369852	185	0	No	0	0	0	No	-	2020-06-03T00:00:00Z	2020-06-03T00:00:00Z	300	860028	797	137760107	8
	CAHJXK01	WGS	PRI	Macaca fascicularis	PRJEB38384	SAMEA6853247	-	-	2507202731	184	0	No	0	0	0	No	-	2020-06-03T00:00:00Z	2020-06-03T00:00:00Z	300	881774	773	137735634	8
	CYUI03	WGS	PRI	Gorilla gorilla gorilla	PRJEB10880	SAMEA3541598	-	-	3081475504	15997	0	No	24	0	2794786757	No	LT578324-LT578347	2016-04-16T00:00:00Z	2016-04-17T00:00:00Z	75	9406846	97	20634945	42
	FTQW01	WGS	PRI	Pan troglodytes	PRJEB6763	SAMEA2660243	-	-	4897251	1	0	No	0	0	0	No	-	2017-02-12T00:00:00Z	2017-02-12T00:00:00Z	648	150035	10	4897251	1
	FZRD01	WGS	PRI	Gorilla gorilla	PRJEB21791	SAMEA104166795	-	-	24279629	1062	0	No	0	0	0	No	-	2017-08-01T00:00:00Z	2017-08-01T00:00:00Z	35	42091	132	-	-
	JAALXP01	WGS	PRI	Callithrix jacchus	PRJNA597600	SAMN12368443	isolate: mCalJac1	dev_stage: juvenile,tissue_type: muscle	2829727687	353	0	No	0	0	0	No	-	2020-03-09T00:00:00Z	2020-03-09T00:00:00Z	63.44	13255626	59	136971485	9
	JAALXQ01	WGS	PRI	Callithrix jacchus	PRJNA558086	SAMN12368443	isolate: mCalJac1	dev_stage: juvenile,tissue_type: muscle	2811151840	216	0	No	23	0	2795857904	No	CM021859-CM021881	2020-03-10T00:00:00Z	2020-03-09T00:00:00Z	63.44	8609028	89	146897247	8
	JAALXR01	WGS	PRI	Callithrix jacchus	PRJNA558087	SAMN12368443	isolate: mCalJac1	dev_stage: juvenile,tissue_type: muscle	2682316413	336	0	No	23	0	2658014826	No	CM021882-CM021904	2020-03-10T00:00:00Z	2020-03-09T00:00:00Z	63.44	14650776	54	136971485	8
	JAANEP01	WGS	PRI	Macaca fascicularis	PRJNA607781	SAMN14146612	breed: Mauritian cynomolgus macaque,isolate: cy0333	dev_stage: adult,tissue_type: blood	2868310672	1496	0	No	41	0	2852693165	No	CM021939-CM021959,MU018682-MU018701	2020-03-10T00:00:00Z	2020-03-09T00:00:00Z	53.648	21344639	43	150377965	8
	JABBCR01	WGS	PRI	Cercopithecus mona	PRJNA595456	SAMN13555793	isolate: YP180528-039	tissue_type: muscle/blood	2902804697	1889	0	No	0	0	0	No	-	2020-10-05T00:00:00Z	2020-10-05T00:00:00Z	54	22791723	36	22791723	36
	JABR01	WGS	PRI	Rhinopithecus roxellana	PRJNA230020	SAMN02427086	isolate: Xiao Hai	tissue_type: blood	2856043601	196804	0	No	6205	0	2790579777	No	KN294142-KN300346	2014-10-28T00:00:00Z	2014-10-24T00:00:00Z	53.7	77151	10825	1549224	533
	JACWAW01	WGS	PRI	Macaca mulatta	PRJNA662298	SAMN09435472	isolate: AG07107	tissue_type: fibroblast	19774452	531	0	No	0	0	0	No	-	2020-10-05T00:00:00Z	2020-10-05T00:00:00Z	66	37399	177	37430	175
	JMHX01	WGS	PRI	Nasalis larvatus	PRJNA241312	SAMN02689222	isolate: Charlie	-	3011966170	319549	0	No	21	0	2672372328	No	CM002998-CM003018	2014-11-10T00:00:00Z	2014-10-30T00:00:00Z	290	13295	48052	137426304	9
	JRUL01	WGS	PRI	Callithrix jacchus	PRJNA246742	SAMN02770241	breed: 186/17066	tissue_type: kidney	1504610980	1992178	0	No	0	0	0	No	-	2015-01-29T00:00:00Z	2015-01-29T00:00:00Z	3.3	859	582638	859	582638
	JSUE03	WGS	PRI	Macaca mulatta	PRJNA214746	SAMN02981228	isolate: 17573	-	3130922928	348490	0	Yes	15136	0	5746819993	No	CM002977-CM002997,KQ729940-KQ745054	2015-11-30T00:00:00Z	2015-11-23T00:00:00Z	47.4	107172	8042	4193270	202
	JYKP02	WGS	PRI	Aotus nancymaae	PRJNA251539	SAMN03121886	isolate: 86115	tissue_type: blood	2714423021	112850	0	No	13315	0	2819480837	No	KZ195588-KZ208902	2017-06-12T00:00:00Z	2017-06-09T00:00:00Z	132.4	126456	5745	8268663	102
	JYKQ01	WGS	PRI	Mandrillus leucophaeus	PRJNA251423	SAMN03121813	isolate: KB7577	tissue_type: heart	2721407539	246054	0	No	6400	0	3051159187	No	KN972984-KN979383	2015-03-12T00:00:00Z	2015-03-11T00:00:00Z	117.2	31346	23470	3186748	285
	JYKR01	WGS	PRI	Colobus angolensis palliatus	PRJNA251421	SAMN03121814	isolate: OR3802	tissue_type: heart	2679973137	197124	0	No	6605	0	2959413293	No	KN979384-KN985988	2015-03-12T00:00:00Z	2015-03-11T00:00:00Z	86.8	38363	19355	7840981	117
	JZKE01	WGS	PRI	Propithecus coquereli	PRJNA251429	SAMN03121823	isolate: 6110/MARCELLA	tissue_type: kidney	2083747434	299069	0	No	17398	0	2788946697	No	KQ012994-KQ030391	2015-03-23T00:00:00Z	2015-03-17T00:00:00Z	104.7	28129	18523	5604909	149
	JZLF01	WGS	PRI	Macaca nemestrina	PRJNA251427	SAMN03121842	isolate: M95218	tissue_type: blood	2838486523	94057	0	Yes	4895	0	2936339062	No	KQ004606-KQ009500	2015-03-19T00:00:00Z	2015-03-16T00:00:00Z	113.1	106897	7388	15219753	62
	JZLG01	WGS	PRI	Cercocebus atys	PRJNA157077	SAMN03379531	isolate: FAK	tissue_type: blood	2787272854	76752	0	Yes	3493	0	2832511959	No	KQ009501-KQ012993	2015-03-19T00:00:00Z	2015-03-16T00:00:00Z	192	112942	6930	12849131	66
	LGHW01	WGS	PRI	Eulemur flavifrons	PRJNA284191	SAMN03699688	isolate: Harlow	tissue_type: blood	2115568035	38367	0	No	0	0	0	No	-	2015-09-02T00:00:00Z	2015-08-06T00:00:00Z	52	27331	22560	413352	1495
	LGHX01	WGS	PRI	Eulemur macaco	PRJNA284191	SAMN03699689	isolate: Harmonia	tissue_type: blood	2119875225	26772	0	No	0	0	0	No	-	2015-09-02T00:00:00Z	2015-08-06T00:00:00Z	21	20038	30877	405987	1517
	LQCJ01	WGS	PRI	Gorilla gorilla gorilla	PRJNA293447	SAMN04003007	isolate: KB3781	dev_stage: Mature,tissue_type: Fibroblast	25391741	697	0	No	0	0	0	No	-	2016-08-30T00:00:00Z	2016-01-04T00:00:00Z	1	17836	369	97455	79
	LVWQ01	WGS	PRI	Cebus capucinus imitator	PRJNA298580	SAMN04522148	isolate: Cc_AM_T3	dev_stage: adult	2610518382	140597	0	No	2483	0	2709548056	No	KV389426-KV391908	2016-04-04T00:00:00Z	2016-03-31T00:00:00Z	81	41196	17654	5274112	149
	MCGX01	WGS	PRI	Rhinopithecus bieti	PRJNA315476	SAMN02786331	isolate: Rb0	tissue_type: blood	2977058395	105031	0	No	0	0	0	No	-	2016-08-03T00:00:00Z	2016-08-03T00:00:00Z	76.6	36437	21976	2229159	379
	MPIZ01	WGS	PRI	Prolemur simus	PRJNA344914	SAMN05853041	strain: KIAN8.4	dev_stage: adult,tissue_type: ear punch	2411593676	128596	0	No	0	0	0	No	-	2018-06-20T00:00:00Z	2018-06-20T00:00:00Z	152.7	47757	13035	2710671	251
	MRVA01	WGS	PRI	Macaca mulatta	PRJNA356454	SAMN02981228	isolate: 17573	-	193609840	295887	0	No	0	0	0	No	-	2017-02-03T00:00:00Z	2017-02-03T00:00:00Z	1	748	81830	-	-
	NBAG03	WGS	PRI	Pan troglodytes	PRJNA369439	SAMN06272697	isolate: Yerkes chimp pedigree #C0471 (Clint)	dev_stage: full grown adult,tissue_type: blood	2993159151	5037	90814	Yes	156	0	5638400729	No	CM009238-CM009261,KZ622732-KZ622863	2018-02-08T00:00:00Z	2018-01-19T00:00:00Z	124	12268567	67	53103722	19
	NDHI03	WGS	PRI	Pongo abelii	PRJNA369439	SAMN06275555	isolate: Susie	dev_stage: adult	3043428025	5813	88965	Yes	101	0	5676873956	No	CM009262-CM009285,KZ622884-KZ622960	2018-02-08T00:00:00Z	2018-01-19T00:00:00Z	101.2	11074009	83	98475126	13
	NTIC01	WGS	PRI	Callithrix jacchus	PRJNA401030	SAMN07586072	breed: NEPRC,isolate: CJ-08-46	tissue_type: fibroblast	2845375248	39944	0	No	0	0	0	No	-	2017-11-06T00:00:00Z	2017-11-06T00:00:00Z	60	155284	5014	129239660	9
	PDMG03	WGS	PRI	Piliocolobus tephrosceles	PRJNA413051	SAMN07735529	isolate: RC106	isolation_source: whole blood	3037997551	46654	0	No	23	0	2793181161	No	CM019240-CM019262	2019-12-12T00:00:00Z	2019-12-11T00:00:00Z	38.61	100204	8292	131283114	9
	PVHO01	WGS	PRI	Saguinus imperator	PRJNA399417	SAMN07678110	isolate: BS22	dev_stage: adult	3493717886	1666189	0	No	0	0	0	No	-	2019-01-15T00:00:00Z	2019-01-15T00:00:00Z	61.4	53787	15912	65636	12800
	PVHQ01	WGS	PRI	Mirza coquereli	PRJNA399404	SAMN07678095	isolate: BS13	dev_stage: adult	2340865962	440879	0	No	0	0	0	No	-	2019-01-15T00:00:00Z	2019-01-15T00:00:00Z	60.7	60596	10147	79947	7587
	PVHR01	WGS	PRI	Cheirogaleus medius	PRJNA399382	SAMN07678072	isolate: BS12	dev_stage: adult	2393092913	547751	0	No	0	0	0	No	-	2019-01-15T00:00:00Z	2019-01-15T00:00:00Z	64.9	90923	7228	118572	5555
	PVHS01	WGS	PRI	Ateles geoffroyi	PRJNA399374	SAMN07678064	isolate: BS17	dev_stage: adult	2897033911	869075	0	No	0	0	0	No	-	2019-01-15T00:00:00Z	2019-01-15T00:00:00Z	60	59033	13280	73111	10626
	PVHV01	WGS	PRI	Lemur catta	PRJNA399402	SAMN07678092	isolate: BS26	dev_stage: adult	2298449872	575427	0	No	0	0	0	No	-	2019-01-15T00:00:00Z	2019-01-15T00:00:00Z	56	158439	4091	215715	2945
	PVHW01	WGS	PRI	Pygathrix nemaeus	PRJNA399415	SAMN07678108	isolate: BS24	dev_stage: adult	3217150031	1431093	0	No	0	0	0	No	-	2019-01-15T00:00:00Z	2019-01-15T00:00:00Z	65.5	51434	17062	68569	12661
	PVII01	WGS	PRI	Semnopithecus entellus	PRJNA399419	SAMN07678111	isolate: BS30	dev_stage: adult	3033044217	1063749	0	No	0	0	0	No	-	2019-01-15T00:00:00Z	2019-01-15T00:00:00Z	29.3	25064	32346	29955	26554
	PVIP01	WGS	PRI	Pithecia pithecia	PRJNA399413	SAMN07678106	isolate: BS33	dev_stage: adult	2933562501	892330	0	No	0	0	0	No	-	2019-01-16T00:00:00Z	2019-01-16T00:00:00Z	47.3	63292	13054	83104	9847
	PVIV01	WGS	PRI	Nycticebus coucang	PRJNA399409	SAMN07678100	isolate: BS32	dev_stage: adult	3294558825	1937143	0	No	0	0	0	No	-	2019-01-16T00:00:00Z	2019-01-16T00:00:00Z	32.3	17693	45566	19724	40008
	PVIX01	WGS	PRI	Nasalis larvatus	PRJNA399408	SAMN07678099	isolate: BS101	dev_stage: adult	3050434315	923815	0	No	0	0	0	No	-	2019-01-16T00:00:00Z	2019-01-16T00:00:00Z	29.5	34532	24397	44943	18488
	PVJU01	WGS	PRI	Eulemur fulvus	PRJNA399393	SAMN07678083	isolate: BS10	dev_stage: adult	2748885701	1693913	0	No	0	0	0	No	-	2019-01-16T00:00:00Z	2019-01-16T00:00:00Z	63.5	21310	31523	22561	29530
	PVJV01	WGS	PRI	Erythrocebus patas	PRJNA399392	SAMN07678082	isolate: BS28	dev_stage: adult	3490485286	2563960	0	No	0	0	0	No	-	2019-01-16T00:00:00Z	2019-01-16T00:00:00Z	43.7	28523	30270	34535	24603
	PVJZ01	WGS	PRI	Daubentonia madagascariensis	PRJNA399387	SAMN07678077	isolate: BS11	dev_stage: adult	2498418007	342451	0	No	0	0	0	No	-	2019-01-16T00:00:00Z	2019-01-16T00:00:00Z	76.4	298834	2426	379919	1894
	PVKI01	WGS	PRI	Cercopithecus neglectus	PRJNA399380	SAMN07678070	isolate: BS29	dev_stage: adult	3278860052	2119200	0	No	0	0	0	No	-	2019-01-16T00:00:00Z	2019-01-16T00:00:00Z	27.5	9789	78265	10270	72117
	PVKJ01	WGS	PRI	Cebus albifrons	PRJNA399379	SAMN07678068	isolate: BS31	dev_stage: adult	3058667321	1539166	0	No	0	0	0	No	-	2019-01-16T00:00:00Z	2019-01-16T00:00:00Z	28.8	25652	30237	31156	24368
	PVKP01	WGS	PRI	Plecturocebus donacophilus	PRJNA399376	SAMN07678140	isolate: BS44	dev_stage: adult	2959764160	1033983	0	No	0	0	0	No	-	2019-01-16T00:00:00Z	2019-01-16T00:00:00Z	23.7	41149	19599	46445	17301
	PVKV01	WGS	PRI	Alouatta palliata	PRJNA399372	SAMN07678036	isolate: BS02	dev_stage: adult	3033617595	1136565	0	No	0	0	0	No	-	2019-01-16T00:00:00Z	2019-01-16T00:00:00Z	43.1	51304	15704	72427	11068
	QGDE01	WGS	PRI	Theropithecus gelada	PRJNA470999	SAMN09197221	isolate: Dixy	dev_stage: adult,tissue_type: whole blood	2889614139	15307	0	No	22	0	2802161129	No	CM009950-CM009971	2018-06-19T00:00:00Z	2018-06-19T00:00:00Z	56	310061	2649	130230028	9
	QNVO02	WGS	PRI	Macaca mulatta	PRJNA476474	SAMN09435472	isolate: AG07107	tissue_type: fibroblast	2925722487	3178	0	No	89	0	5682688250	No	CM003438-CM003438,CM014336-CM014356,ML143058-ML143124	2019-03-14T00:00:00Z	2019-02-11T00:00:00Z	-	46608966	22	82346004	14
	QXJD01	WGS	PRI	Trachypithecus francoisi	PRJNA488530	SAMN09940942	breed: black,isolate: 2012B027	tissue_type: blood	2902133109	4447	0	No	0	0	0	No	-	2019-12-18T00:00:00Z	2019-12-18T00:00:00Z	279.47	342647	2422	2816867	300
	RJWJ01	WGS	PRI	Indri indri	PRJNA399458	SAMN07678091	isolate: BS62	dev_stage: adult	2701849413	1243540	0	No	0	0	0	No	-	2019-03-22T00:00:00Z	2019-03-22T00:00:00Z	34.4	26447	23601	28620	20823
	SBKD01	WGS	PRI	Macaca mulatta	PRJNA509445	SAMN10580871	breed: Indian rhesus macaque,isolate: RUp15	tissue_type: kidney	5012065936	11850	0	No	0	0	0	No	-	2019-05-16T00:00:00Z	2019-05-16T00:00:00Z	60	8424208	102	-	-
	SRLZ01	WGS	PRI	Gorilla gorilla gorilla	PRJNA369439	SAMN11078986	breed: western lowland gorilla,isolate: Kamilah (stud number 0661)	dev_stage: adult,tissue_type: primary cell cultured fibroblast cell line	2999011503	6344	0	No	294	0	5534386235	No	CM017847-CM017870,ML701740-ML702009	2019-08-28T00:00:00Z	2019-08-26T00:00:00Z	66.9	9522971	74	26116462	35
	SRPC01	WGS	PRI	Mandrillus sphinx	PRJNA436891	SAMN08634632	isolate: Masph-2018	tissue_type: blood	2860576561	53550	0	No	0	0	0	No	-	2019-04-22T00:00:00Z	2019-04-22T00:00:00Z	96	21683	38393	3577924	238
	SSBP01	WGS	PRI	Pan paniscus	PRJNA526933	SAMN11123633	isolate: Mhudiblu (Carbone #601152)	dev_stage: adult,tissue_type: cell line	3015333734	4975	0	No	156	0	5618806675	No	CM023027-CM023050,MU047731-MU047862	2020-08-13T00:00:00Z	2020-05-11T00:00:00Z	-	16579680	48	68246502	16
	VBSM01	WGS	PRI	Cheirogaleus medius	PRJNA523575	SAMN11334321	isolate: cmid_1.0_TD	dev_stage: adult,tissue_type: liver	2121890802	3231	0	No	0	0	0	No	-	2019-08-26T00:00:00Z	2019-08-26T00:00:00Z	110	34905	16524	48318266	14
	VIFL01	WGS	PRI	Nomascus leucogenys	PRJNA369439	SAMN11124083	isolate: Asia	dev_stage: adult,tissue_type: EB transformed lymphoblast cell line	2828874251	2761	0	No	196	0	5467806936	No	CM016945-CM016970,ML636838-ML637007	2019-07-02T00:00:00Z	2019-07-01T00:00:00Z	79.7	12782853	72	35886894	29
	VMRL01	WGS	PRI	Rhinopithecus roxellana	PRJNA524949	SAMN11039125	isolate: Shanxi Qingling	dev_stage: adult,tissue_type: heart	3038460517	3256	0	No	22	0	2964016442	No	CM017351-CM017372	2019-07-29T00:00:00Z	2019-07-26T00:00:00Z	100	5723610	151	144559847	9
	VSDM01	WGS	PRI	Macaca mulatta	PRJNA514196	SAMN10721089	isolate: rheMacS_CGG.01	tissue_type: blood	3037157472	1881	0	No	22	0	2955490605	No	CM017738-CM017759	2019-08-22T00:00:00Z	2019-08-21T00:00:00Z	100	8187455	99	148403059	9
	VSMD01	WGS	PRI	Mirza zaza	PRJNA512515	SAMN10707785	isolate: DLC2301	isolation_source: heart	2359344610	141930	0	No	0	0	0	No	-	2019-09-30T00:00:00Z	2019-09-30T00:00:00Z	44	73499	8895	75843	8667
	VSME01	WGS	PRI	Microcebus tavaratra	PRJNA512515	SAMN10707784	isolate: RMR71	-	2583971501	346080	0	No	0	0	0	No	-	2019-09-30T00:00:00Z	2019-09-30T00:00:00Z	41	29527	24348	30039	23924
	VSMF01	WGS	PRI	Microcebus sp. 3 GT-2019	PRJNA512515	SAMN10707783	isolate: MBB030	isolation_source: ear clip	2499225679	243425	0	No	0	0	0	No	-	2019-09-30T00:00:00Z	2019-09-30T00:00:00Z	43	38130	18681	38968	18265
	VSMG01	WGS	PRI	Microcebus ravelobensis	PRJNA512515	SAMN10707782	isolate: RMR55	-	2416211825	334018	0	No	0	0	0	No	-	2019-09-30T00:00:00Z	2019-09-30T00:00:00Z	26	21473	30829	21495	30802
	VSMH01	WGS	PRI	Microcebus mittermeieri	PRJNA512515	SAMN10707781	isolate: MBB011	isolation_source: ear clip	3012906786	519779	0	No	0	0	0	No	-	2019-09-30T00:00:00Z	2019-09-30T00:00:00Z	35	15314	53351	15314	53351
	VSMI01	WGS	PRI	Microcebus griseorufus	PRJNA512515	SAMN10707780	isolate: RMR66	isolation_source: kidney	2838334889	479880	0	No	0	0	0	No	-	2019-09-30T00:00:00Z	2019-09-30T00:00:00Z	40	16653	46304	16816	45869
	VSMJ01	WGS	PRI	Papio anubis	PRJNA527874	SAMN11179045	isolate: 15944	tissue_type: whole blood	2869804647	11144	0	No	22	0	2742528176	No	CM018180-CM018201	2019-10-02T00:00:00Z	2019-09-30T00:00:00Z	60	1464978	545	140274886	9
	VVIV01	WGS	PRI	Trachypithecus francoisi	PRJNA488530	SAMN12630612	isolate: TF-2019V2	tissue_type: muscle	2875554650	1015	0	No	0	0	0	No	-	2019-12-18T00:00:00Z	2019-12-18T00:00:00Z	1	16182741	52	130977661	10
	WJHW01	WGS	PRI	Callithrix jacchus	PRJNA566173	SAMN12783337	strain: cj1700	tissue_type: skin	2851972352	1360	0	No	84	0	5639921593	No	CM018917-CM018939,CM023155-CM023155,ML767123-ML767182	2020-05-26T00:00:00Z	2019-11-07T00:00:00Z	40	25227091	31	98198953	12
	WKKJ02	WGS	PRI	Hylobates moloch	PRJNA575281	SAMN12851060	isolate: HMO894	isolation_source: EBV transformed lymphoblastoid cell line	2848345933	18396	0	No	1	0	16501	No	CM020645-CM020645	2020-02-14T00:00:00Z	2020-02-13T00:00:00Z	70	265822	2986	125196221	9
	WRPQ01	WGS	PRI	Sapajus apella	PRJNA588076	SAMN13265339	isolate: SASKATOON/1434	dev_stage: adult,tissue_type: blood	2693375645	60551	0	No	4059	0	2666420058	No	ML771900-ML775958	2019-12-18T00:00:00Z	2019-12-17T00:00:00Z	34	144042	5265	23742480	35
odd-toed ungulates	AAWR02	WGS	MAM	Equus caballus	PRJNA18661	SAMN02953672	breed: thoroughbred,isolate: Twilight	-	2428773513	55316	0	No	1570	0	2436538809	No	CM000377-CM000408,DS497970-DS499507	2014-08-06T00:00:00Z	2007-09-24T00:00:00Z	-	112381	6246	46749900	19
	AKZM01	WGS	MAM	Ceratotherium simum simum	PRJNA74583	SAMN00778988	isolate: SDZICR_KB13650	-	2366841180	57823	0	Yes	831	0	2458632841	No	JH767723-JH768553	2013-11-01T00:00:00Z	2012-07-30T00:00:00Z	91	92960	7379	26277727	30
	ATBW01	WGS	MAM	Equus przewalskii	PRJNA200657	SAMN02808398	isolate: Burgud	-	2374802230	134059	0	No	10586	0	2257367771	No	KK949850-KK960435	2014-06-05T00:00:00Z	2014-05-30T00:00:00Z	85.63	57610	10599	513800	1223
	ATDM01	WGS	MAM	Equus caballus	PRJNA200654	SAMN02808397	breed: Mongolian,isolate: Ajinai	-	2375114307	155158	0	No	24932	0	1112704571	No	KK998761-KK999999,KL000001-KL023693	2014-06-06T00:00:00Z	2014-05-30T00:00:00Z	90.57	40738	16258	56256	11603
	JABWHU01	WGS	MAM	Dicerorhinus sumatrensis harrissoni	PRJNA638009	SAMN15164313	isolate: Kertam	tissue_type: blood\, cell culture	2442452479	1781	0	No	0	0	0	No	-	2020-08-14T00:00:00Z	2020-08-14T00:00:00Z	38	70892	9606	54482381	16
	JACDTQ01	WGS	MAM	Diceros bicornis minor	PRJNA632573	SAMN14912225	isolate: SBR-YM	tissue_type: skin	2331669150	4262	19602	Yes	0	0	0	No	-	2020-07-24T00:00:00Z	2020-07-24T00:00:00Z	40	6035	103599	28520426	23
	JREZ01	WGS	MAM	Equus asinus	PRJNA259598	SAMN03010633	breed: Guanzhong donkey,isolate: Maral har	isolation_source: blood sample,tissue_type: blood	2391034547	2166	0	No	0	0	0	No	-	2015-10-02T00:00:00Z	2015-10-02T00:00:00Z	42.4	66737	9906	3776412	186
	MPVR02	WGS	MAM	Equus caballus	PRJNA353919	SAMN08391398	breed: Lipizzan	dev_stage: adult,tissue_type: blood	6462487	764	0	No	0	0	0	No	-	2019-12-02T00:00:00Z	2019-12-02T00:00:00Z	15	15552	121	-	-
	PEKH01	WGS	MAM	Dicerorhinus sumatrensis sumatrensis	PRJNA415733	SAMN07833945	isolate: Ipuh	isolation_source: tropical lowland evergreen broadleaf rain forest	2949863658	1061589	0	No	0	0	0	No	-	2017-12-19T00:00:00Z	2017-12-19T00:00:00Z	46	89455	8673	614498	1268
	PJAA01	WGS	MAM	Equus caballus	PRJNA421018	SAMN02953672	breed: thoroughbred,isolate: Twilight	-	2506949475	4700	0	No	32	0	2409143234	No	CM009148-CM009179	2018-01-05T00:00:00Z	2018-01-05T00:00:00Z	88	1502753	462	87230776	12
	PSZQ01	WGS	MAM	Equus asinus asinus	PRJNA205517	SAMN02179859	isolate: Willy	-	2321045832	9021	0	No	0	0	0	No	-	2018-04-04T00:00:00Z	2018-04-04T00:00:00Z	61	134070	4816	15144613	43
	PVID01	WGS	MAM	Tapirus terrestris	PRJNA399422	SAMN07678114	isolate: BS40	dev_stage: adult	2571458752	803506	0	No	0	0	0	No	-	2019-01-15T00:00:00Z	2019-01-15T00:00:00Z	44.2	164193	4276	186384	3791
	PVIE01	WGS	MAM	Tapirus indicus	PRJNA399421	SAMN07678113	isolate: BS100	dev_stage: adult	2425203111	280135	0	No	0	0	0	No	-	2019-01-15T00:00:00Z	2019-01-15T00:00:00Z	41.4	225792	3061	308930	2188
	PVJY02	WGS	MAM	Diceros bicornis	PRJNA399388	SAMN07678078	isolate: BS38	dev_stage: adult	3060207893	1981226	0	No	0	0	0	No	-	2019-07-15T00:00:00Z	2019-07-15T00:00:00Z	44.9	91002	8779	14664201	54
	PVLE01	WGS	MAM	Ceratotherium simum cottoni	PRJNA399457	SAMN07678069	isolate: BS59	dev_stage: adult	2666617437	942426	0	No	0	0	0	No	-	2019-01-16T00:00:00Z	2019-01-16T00:00:00Z	29.2	21199	35976	23005	32996
rodents	AABR07	WGS	ROD	Rattus norvegicus	PRJNA10629	SAMN02808228	strain: mixed	-	2580317701	73554	0	No	1124	0	5645665678	No	CM000072-CM000092,CM002824-CM002824,KL567417-KL568518	2014-07-01T00:00:00Z	2014-06-30T00:00:00Z	3x BAC; 6x WGS ABI Sanger reads; 10.0x PacBio	100461	7356	14986627	65
	AAHX01	WGS	ROD	Rattus norvegicus	PRJNA13999	SAMN03000701	strain: BN	Sprague-Dawley	2807682847	503452	0	No	4123	44059	5123789776	Yes	CH473947-CH474177,CH474178-CH475226,CM000231-CM000251,DS030439-DS030458,DS030459-DS033260	2014-08-21T00:00:00Z	2005-07-08T00:00:00Z	-	34564	22766	25208765	35
	AAHY01	WGS	ROD	Mus musculus	PRJNA11785	SAMN03004379	strain: mixed	-	3003109157	837963	0	No	46507	45437	5232290622	Yes	CH466519-CH466815,CH466816-CH471050,CM000209-CM000229,DS033261-DS033514,DS033515-DS075214	2014-08-26T00:00:00Z	2005-07-07T00:00:00Z	-	21690	35735	23250767	34
	AAKN02	WGS	ROD	Cavia porcellus	PRJNA12583	SAMN02981223	strain: inbred line 2N	-	2663352932	61603	0	No	3143	0	2723202840	No	DS562855-DS565997	2014-08-11T00:00:00Z	2008-02-20T00:00:00Z	6.8	80583	9305	27942054	28
	AAQQ01	WGS	ROD	Ictidomys tridecemlineatus	PRJNA13937	SAMN03000702	-	-	1913367893	797481	0	No	0	0	0	No	-	2014-08-21T00:00:00Z	2006-06-06T00:00:00Z	-	2749	191451	-	-
	AAXL01	WGS	ROD	Rattus norvegicus	PRJNA18687	SAMN02981231	strain: WKY/Bbb	-	27248079	31928	0	No	0	0	0	No	-	2014-08-11T00:00:00Z	2007-04-10T00:00:00Z	0.01	883	10872	883	10880
	AAXM01	WGS	ROD	Rattus norvegicus	PRJNA18689	SAMN02981232	strain: SHRSP/Bbb	-	21587496	23012	0	No	0	0	0	No	-	2014-08-11T00:00:00Z	2007-04-10T00:00:00Z	0.01	1011	8129	1012	8120
	AAXN01	WGS	ROD	Rattus norvegicus	PRJNA18691	SAMN02981233	strain: SS/JrNhsd	-	48720500	72867	0	No	0	0	0	No	-	2014-08-11T00:00:00Z	2007-04-10T00:00:00Z	0.01	715	25923	715	25924
	AAXO01	WGS	ROD	Rattus norvegicus	PRJNA18695	SAMN02981234	isolate: wild rat 1	-	22396858	27472	0	No	0	0	0	No	-	2014-08-11T00:00:00Z	2007-04-10T00:00:00Z	0.01	852	12315	-	-
	AAXP01	WGS	ROD	Rattus norvegicus	PRJNA18693	SAMN02981235	strain: GK/Ox	-	50224496	73497	0	No	0	0	0	No	-	2014-08-11T00:00:00Z	2007-04-10T00:00:00Z	0.01	746	29666	-	-
	ABRO02	WGS	ROD	Dipodomys ordii	PRJNA20385	SAMN02900551	isolate: 6190	tissue_type: kidney	2065314047	148226	0	No	3766	0	2055887041	No	KN672347-KN676112	2014-12-12T00:00:00Z	2014-12-09T00:00:00Z	181.0x Illumina; 2.5x Sanger	48087	11373	11931245	56
	AEKQ02	WGS	ROD	Mus musculus	PRJNA59879	SAMN02981292	strain: C57BL/6J	-	2279058378	191581	0	No	696	0	2501410256	No	JH801365-JH802060	2014-08-11T00:00:00Z	2012-08-14T00:00:00Z	85	19501	35205	18924318	40
	AEKR01	WGS	ROD	Mus musculus	PRJNA59879	SAMN02981292	strain: C57BL/6J	-	2256910504	391273	0	No	33048	0	2538305221	No	GL589130-GL622177	2014-08-11T00:00:00Z	2011-01-04T00:00:00Z	121.5	15782	41107	357132	1917
	AFSB01	WGS	ROD	Heterocephalus glaber	PRJNA68323	SAMN00217190	-	-	2430048419	273990	0	No	39266	21758	2643961837	Yes	JH165514-JH204779	2013-08-14T00:00:00Z	2011-10-12T00:00:00Z	90	21750	33794	1603177	502
	AFTD01	WGS	ROD	Cricetulus griseus	PRJNA69991	SAMN02981352	-	-	2318115958	265786	0	No	109151	24238	2399770464	Yes	JH000001-JH109151	2014-08-11T00:00:00Z	2011-08-03T00:00:00Z	130	39362	16413	1147233	547
	AGCD01	WGS	ROD	Chinchilla lanigera	PRJNA68239	SAMN00632093	isolate: Chin_1	-	2284276400	81655	0	Yes	905	0	2384463846	No	JH721862-JH722766	2013-11-06T00:00:00Z	2012-07-06T00:00:00Z	87	61105	10854	21893125	37
	AGTP01	WGS	ROD	Ictidomys tridecemlineatus	PRJNA61725	SAMN00210855	isolate: #75	-	2311060300	153488	0	Yes	6037	0	2466660794	No	JH393279-JH399315	2013-11-01T00:00:00Z	2011-11-25T00:00:00Z	495.1	44137	14002	8192786	80
	AHBB01	WGS	ROD	Mus musculus	PRJNA60381	SAMN00190744	isolate: 1,strain: 129Sv/Jae	-	2243718839	240489	0	Yes	2922	0	2563085187	No	KB726999-KB729920	2013-04-05T00:00:00Z	2013-04-02T00:00:00Z	67	15255	44176	6876427	107
	AHKG01	WGS	ROD	Heterocephalus glaber	PRJNA72441	SAMN00714537	isolate: NMR 29	-	2314754717	114652	0	Yes	1094	0	2611293332	No	JH602043-JH603136	2015-02-18T00:00:00Z	2012-02-15T00:00:00Z	90	47778	13150	20532749	42
	AHZW01	WGS	ROD	Microtus ochrogaster	PRJNA72443	SAMN00727831	isolate: Prairie Vole_2	-	2104321675	187012	0	No	2702	0	3934969135	No	CM001672-CM001699,JH996284-JH998957	2013-11-01T00:00:00Z	2012-12-03T00:00:00Z	94	21250	29205	17270019	42
	AJSA01	WGS	ROD	Octodon degus	PRJNA74595	SAMN00769067	isolate: 3935	-	2526244269	259904	0	Yes	4362	0	2989511502	No	JH651516-JH655877	2013-11-01T00:00:00Z	2012-04-19T00:00:00Z	80	19847	36018	12091372	77
	AKZC01	WGS	ROD	Jaculus jaculus	PRJNA72445	SAMN00728442	isolate: JJ0015	-	2470250781	337361	0	Yes	5366	0	2826890176	No	JH725437-JH730802	2013-11-01T00:00:00Z	2012-07-20T00:00:00Z	78	15675	44339	22080993	36
	AMDS01	WGS	ROD	Cricetulus griseus	PRJNA167053	SAMN02981459	-	-	2301309633	218862	0	No	7468	0	2335575799	No	KE376344-KE383811	2014-08-11T00:00:00Z	2013-07-08T00:00:00Z	89.1	27129	25880	1558295	450
	APMK01	WGS	ROD	Cricetulus griseus	PRJNA189319	SAMN02981520	strain: 17A/GY	-	2089080885	319219	0	No	28749	29144	2332774290	Yes	KE662775-KE691523	2014-08-11T00:00:00Z	2013-08-08T00:00:00Z	70	11899	50650	1236516	501
	APMT01	WGS	ROD	Mesocricetus auratus	PRJNA77669	SAMN00769068	isolate: Golden Hamster female 1	-	2076159990	237699	0	Yes	6472	0	2438240868	No	KB708127-KB714598	2013-03-29T00:00:00Z	2013-03-28T00:00:00Z	115	22512	25781	12753307	57
	AVPZ01	WGS	ROD	Cavia aperea	PRJNA212237	SAMN02252454	-	tissue_type: testis liver muscle	2716396567	3131	0	No	0	0	0	No	-	2014-01-23T00:00:00Z	2014-01-21T00:00:00Z	333	1039	451938	27928671	28
	AXCS01	WGS	ROD	Nannospalax galili	PRJNA213569	SAMN02299330	isolate: Female #2095	tissue_type: brain	2913431996	356096	0	No	7144	0	2984203298	No	KL198350-KL205493	2014-06-05T00:00:00Z	2014-04-04T00:00:00Z	86	30353	28338	3618479	238
	AXRT01	WGS	ROD	Spermophilus dauricus	PRJNA215874	SAMN07711139	-	tissue_type: muscle	2986950624	502654	0	No	6510	0	2877552378	No	KZ293964-KZ300473	2017-10-03T00:00:00Z	2017-09-28T00:00:00Z	132.3	34849	24749	1761345	493
	AYHN01	WGS	ROD	Peromyscus maniculatus bairdii	PRJNA53563	SAMN00848614	-	-	2473536444	212962	0	No	13221	0	2607367274	No	KI615318-KI628538	2013-12-03T00:00:00Z	2013-11-26T00:00:00Z	110	36367	18341	3760915	193
	AYUG01	WGS	ROD	Fukomys damarensis	PRJNA190641	SAMN02339281	-	tissue_type: liver	2285984782	162545	0	No	74730	20548	2333892479	Yes	KN050847-KN125576	2014-09-04T00:00:00Z	2014-08-22T00:00:00Z	140	44830	15189	5314287	127
	BAAG01	WGS	ROD	Mus musculus	PRJDB1093	SAMD00039117	strain: MSM/Ms	-	1195475039	1237600	0	No	0	0	0	No	-	2015-11-25T00:00:00Z	2013-04-19T00:00:00Z	2.4	1170	324284	1170	324287
	BDUI01	WGS	ROD	Apodemus speciosus	PRJDB5914	SAMD00084465	isolate: IB14-021	-	3494287372	336124	0	Yes	0	0	0	No	-	2017-08-01T00:00:00Z	2017-08-01T00:00:00Z	65	4003	124011	49031	16498
	BIFG01	WGS	ROD	Hydrochoerus hydrochaeris	PRJDB7394	SAMD00144944	-	-	2482213986	1001378	0	No	0	0	0	No	-	2020-08-04T00:00:00Z	2020-08-04T00:00:00Z	15	7186	87434	7745	81716
	CAAA01	WGS	ROD	Mus musculus	PRJNA13183	SAMEA3138312	-	-	2477636994	224713	0	No	0	0	0	No	-	2018-10-10T00:00:00Z	2002-05-15T00:00:00Z	-	24821	29732	-	-
	CABDUW01	WGS	ROD	Marmota monax	PRJEB19462	SAMEA91498168	-	-	2626060708	48534	41823	Yes	0	0	0	No	-	2019-09-06T00:00:00Z	2019-09-06T00:00:00Z	600	189547	3885	892188	804
	CABHPH01	WGS	ROD	Peromyscus nudipes	PRJEB33530	SAMEA5777200	-	-	2440382953	179791	0	No	0	0	0	No	-	2019-08-06T00:00:00Z	2019-07-30T00:00:00Z	50	19831	36007	38248	23030
	CABHPP01	WGS	ROD	Peromyscus attwateri	PRJEB33530	SAMEA5777987	-	-	2494792707	171913	0	No	0	0	0	No	-	2019-08-06T00:00:00Z	2019-07-30T00:00:00Z	50	20477	36413	40046	23601
	CABHPQ01	WGS	ROD	Peromyscus aztecus	PRJEB33530	SAMEA5777989	-	-	2488400533	202228	0	No	0	0	0	No	-	2019-08-20T00:00:00Z	2019-07-30T00:00:00Z	50	19239	38305	34920	24968
	CABHPR01	WGS	ROD	Peromyscus melanophrys	PRJEB33530	SAMEA5777993	-	-	2403713740	178386	0	No	0	0	0	No	-	2019-08-06T00:00:00Z	2019-07-30T00:00:00Z	50	15784	44601	32296	24187
	CACRXG01	WGS	ROD	Sciurus carolinensis	PRJEB35385	SAMEA994726	-	-	2057949030	9508	0	No	0	0	0	No	-	2019-11-22T00:00:00Z	2019-11-22T00:00:00Z	74	492513	1082	492513	1082
	CACRXH01	WGS	ROD	Sciurus vulgaris	PRJEB35379	SAMEA994733	-	-	1366022868	10655	0	No	0	0	0	No	-	2019-11-22T00:00:00Z	2019-11-22T00:00:00Z	23	192948	2033	193053	2033
	CACRXI02	WGS	ROD	Sciurus carolinensis	PRJEB35386	SAMEA994726	-	-	258081733	731	0	No	0	0	0	No	-	2020-07-10T00:00:00Z	2020-07-31T00:00:00Z	74	13975867	52	148229995	8
	CACRXJ02	WGS	ROD	Sciurus vulgaris	PRJEB35380	SAMEA994733	-	-	210224203	617	0	No	0	0	0	No	-	2020-07-10T00:00:00Z	2020-07-31T00:00:00Z	23	16333633	51	153872958	8
	CACRXM01	WGS	ROD	Peromyscus eremicus	PRJEB33593	SAMEA5799953	-	-	2713541378	6808	0	No	0	0	0	No	-	2019-11-22T00:00:00Z	2019-11-22T00:00:00Z	50	64291	10882	119957392	9
	CACVCK01	WGS	ROD	Mus minutoides	PRJEB35625	SAMEA6377510	-	-	2378936201	75046	0	No	0	0	0	No	-	2020-09-23T00:00:00Z	2020-09-23T00:00:00Z	80	74168	9201	6564238	114
	CACVCL01	WGS	ROD	Mus minutoides	PRJEB35625	SAMEA6377509	-	-	2419108175	92356	0	No	0	0	0	No	-	2020-09-23T00:00:00Z	2020-09-23T00:00:00Z	80	103650	6965	1066131	654
	CADCXP01	WGS	ROD	Myodes glareolus	PRJEB34572	SAMEA5971946	-	-	2290713149	54141	0	No	439	0	2320732721	No	LR761919-LR762357	2020-02-20T00:00:00Z	2020-02-20T00:00:00Z	50	74950	9161	20649317	34
	CADCXQ01	WGS	ROD	Myodes glareolus	PRJEB34572	SAMEA5971950	-	-	2249014871	54469	0	No	641	0	2277335068	No	LR762430-LR763070	2020-02-20T00:00:00Z	2020-02-20T00:00:00Z	50	73181	9255	10959471	64
	CADCXR01	WGS	ROD	Microtus agrestis	PRJEB36804	SAMEA6564476	-	-	1970998552	62975	0	No	795	0	2023049850	No	LR763243-LR764037	2020-04-15T00:00:00Z	2020-04-15T00:00:00Z	50	54966	10908	13349786	45
	CADCXS01	WGS	ROD	Microtus agrestis	PRJEB36804	SAMEA6564475	-	-	2209073517	124602	0	No	13587	0	2059841704	No	LR764038-LR777624	2020-04-15T00:00:00Z	2020-04-15T00:00:00Z	50	44755	14393	692790	849
	CADCXT01	WGS	ROD	Microtus agrestis	PRJEB36805	SAMEA6564477	-	-	2258814014	6993	0	No	0	0	0	No	-	2020-02-27T00:00:00Z	2020-02-27T00:00:00Z	50	2938971	185	-	-
	CAJEUE01	WGS	ROD	Arvicola amphibius	PRJEB39549	SAMEA994740	-	-	1764008884	16368	0	No	0	0	0	No	-	2020-08-03T00:00:00Z	2020-08-03T00:00:00Z	55	147871	3752	147918	3751
	CAJEUG01	WGS	ROD	Arvicola amphibius	PRJEB39550	SAMEA994740	-	-	13113061	197	0	No	0	0	0	No	-	2020-08-03T00:00:00Z	2020-08-03T00:00:00Z	55	5392280	127	138658583	7
	CAJFAA01	WGS	ROD	Onychomys torridus	PRJEB39770	SAMEA104026389	-	-	72083186	2925	0	No	0	0	0	No	-	2020-08-18T00:00:00Z	2020-08-18T00:00:00Z	59	2276141	308	112723509	9
	CAJFAB01	WGS	ROD	Acomys russatus	PRJEB39768	SAMEA104026431	-	-	36431753	590	0	No	0	0	0	No	-	2020-08-12T00:00:00Z	2020-08-12T00:00:00Z	58	4450755	145	66475698	14
	CZRN02	WGS	ROD	Marmota marmota marmota	PRJEB8272	SAMEA3214822	-	tissue_type: Spleen	2506852125	14031	0	No	0	0	0	No	-	2019-05-08T00:00:00Z	2019-12-18T00:00:00Z	43	66546	10658	31340621	25
	FBXV01	WGS	ROD	Rattus norvegicus	PRJEB12009	SAMEA3696997	-	-	328421848	365167	0	No	0	0	0	No	-	2016-01-14T00:00:00Z	2016-01-14T00:00:00Z	30	370	157073	981	104348
	FMAL02	WGS	ROD	Mus caroli	PRJEB14895	SAMEA3367631	-	-	2366869291	30920	0	No	26	0	2501003384	No	LT608229-LT608248,LT841169-LT841174	2017-04-26T00:00:00Z	2017-04-27T00:00:00Z	60	30917	21590	122627250	9
	FMBV02	WGS	ROD	Mus pahari	PRJEB14896	SAMEA3367645	-	tissue_type: tail	2319719935	17879	0	No	29	0	2426045288	No	LT608286-LT608309,LT841164-LT841168	2017-04-26T00:00:00Z	2017-04-27T00:00:00Z	74	29465	22851	111406228	9
	FVZM01	WGS	ROD	Castor canadensis	PRJEB19765	SAMEA101510668	-	tissue_type: blood	4167116470	629174	0	No	0	0	0	No	-	2017-04-29T00:00:00Z	2017-04-29T00:00:00Z	105	2701	252854	295259	3570
	FYBK01	WGS	ROD	Cricetulus griseus	PRJEB21211	SAMEA104116709	-	-	2323908658	71598	0	No	8264	0	2358151106	No	LT883664-LT891927	2017-06-15T00:00:00Z	2017-06-15T00:00:00Z	74	97133	6664	62039716	12
	JAAHWF01	WGS	ROD	Fukomys damarensis	PRJNA604608	SAMN10973724	isolate: Sample0158	tissue_type: blood from cranial vena cava	2334358650	73969	0	No	0	0	0	No	-	2020-04-13T00:00:00Z	2020-04-13T00:00:00Z	29	44756	15206	62586000	15
	JAAIVD01	WGS	ROD	Rattus rattus	PRJNA574245	SAMN12855339	isolate: New Zealand	dev_stage: adult,tissue_type: muscle	2382770976	2172	0	No	20	0	2373947378	No	CM021548-CM021567	2020-03-26T00:00:00Z	2020-03-04T00:00:00Z	130	1635336	371	158824752	6
	JAALGF01	WGS	ROD	Rattus rattus	PRJNA607436	SAMN14087596	isolate: CP-5999	dev_stage: adult,tissue_type: liver	2250262423	6805	0	No	18	0	2126225054	No	CM022304-CM022321	2020-04-01T00:00:00Z	2020-03-31T00:00:00Z	117	31539	19634	145848398	6
	JAAOME01	WGS	ROD	Arvicanthis niloticus	PRJNA561936	SAMN12611849	isolate: mArvNil1	dev_stage: adult,tissue_type: Spleen (genome)\, brain & testis (transcriptome)	2486141644	1610	0	No	0	0	0	No	-	2020-03-25T00:00:00Z	2020-03-25T00:00:00Z	60.95	8920743	75	80178650	11
	JAAOMF01	WGS	ROD	Arvicanthis niloticus	PRJNA561935	SAMN12611849	isolate: mArvNil1	dev_stage: adult,tissue_type: Spleen (genome)\, brain & testis (transcriptome)	2517706780	1740	0	No	0	0	0	No	-	2020-03-25T00:00:00Z	2020-03-25T00:00:00Z	60.95	11143170	56	79926082	10
	JAAOMG01	WGS	ROD	Arvicanthis niloticus	PRJNA608735	SAMN12611849	isolate: mArvNil1	dev_stage: adult,tissue_type: Spleen (genome)\, brain & testis (transcriptome)	2496777707	1596	0	No	23	0	2026059785	No	CM022251-CM022273	2020-03-27T00:00:00Z	2020-03-25T00:00:00Z	60.95	11143170	56	82689117	11
	LIPI01	WGS	ROD	Myodes glareolus	PRJNA290429	SAMN03863713	isolate: BV_1_Jyvaskyla	dev_stage: adult,tissue_type: liver	3443072068	367242	0	No	0	0	0	No	-	2016-07-08T00:00:00Z	2015-10-02T00:00:00Z	35	1591	365195	364535	2415
	LIPJ01	WGS	ROD	Apodemus sylvaticus	PRJNA290427	SAMN03863808	isolate: WM_1_Wirral	dev_stage: adult,tissue_type: liver	3758143898	559629	0	No	0	0	0	No	-	2015-10-02T00:00:00Z	2015-10-02T00:00:00Z	17	1208	460539	245982	3805
	LIQJ01	WGS	ROD	Microtus agrestis	PRJNA290426	SAMN03863806	isolate: FV_M396_Kielder	dev_stage: adult,tissue_type: liver	3124140565	230202	0	No	0	0	0	No	-	2015-10-02T00:00:00Z	2015-10-02T00:00:00Z	39	1380	400518	896668	985
	LOEQ01	WGS	ROD	Ellobius lutescens	PRJNA305123	SAMN04317027	isolate: ElloLutescens_01	tissue_type: liver	2353188398	58423	0	No	0	0	0	No	-	2016-07-14T00:00:00Z	2016-07-14T00:00:00Z	130	11648	57720	242123	2674
	LOJG01	WGS	ROD	Ellobius lutescens	PRJNA305123	SAMN04317028	isolate: ElloLutescens_female_01	tissue_type: liver	2191766689	413500	0	No	0	0	0	No	-	2016-07-14T00:00:00Z	2016-07-14T00:00:00Z	35	6461	97631	13224	48047
	LOJH01	WGS	ROD	Ellobius talpinus	PRJNA305123	SAMN04317029	isolate: ElloTalpinus_01	tissue_type: liver	2265966243	350460	0	No	0	0	0	No	-	2016-07-14T00:00:00Z	2016-07-14T00:00:00Z	50	8259	80379	15246	43139
	LVXH01	WGS	ROD	Mus musculus	PRJNA310854	SAMN04489811	strain: 129S1/SvImJ	dev_stage: adult,tissue_type: liver	2600182196	62882	0	No	22	0	2695926478	No	CM003934-CM003953,CM004179-CM004179,KV417252-KV417252	2016-04-26T00:00:00Z	2016-04-15T00:00:00Z	60	14243	47137	134541008	9
	LVXI01	WGS	ROD	Mus musculus	PRJNA310854	SAMN04489813	strain: A/J	dev_stage: adult,tissue_type: liver	2524946545	33692	0	No	22	0	2594094694	No	CM003954-CM003973,CM004180-CM004180,KV417253-KV417253	2016-04-26T00:00:00Z	2016-04-15T00:00:00Z	60	19043	34118	129072804	9
	LVXJ01	WGS	ROD	Mus musculus	PRJNA310854	SAMN04489815	strain: AKR/J	dev_stage: adult,tissue_type: liver	2604304220	40550	0	No	22	0	2670415062	No	CM003974-CM003993,CM004178-CM004178,KV417254-KV417254	2016-04-26T00:00:00Z	2016-04-15T00:00:00Z	60	23042	29369	132982296	9
	LVXK01	WGS	ROD	Mus musculus	PRJNA310854	SAMN04489816	strain: BALB/cJ	dev_stage: adult,tissue_type: liver	2517931841	37453	0	No	22	0	2597833782	No	CM004194-CM004214,KV440966-KV440966	2016-05-09T00:00:00Z	2016-04-15T00:00:00Z	60	16195	41480	129642644	9
	LVXL01	WGS	ROD	Mus musculus	PRJNA310854	SAMN04489818	strain: C3H/HeJ	dev_stage: adult,tissue_type: liver	2590621996	37497	0	No	22	0	2672469628	No	CM004235-CM004255,KV440968-KV440968	2016-05-09T00:00:00Z	2016-04-15T00:00:00Z	60	14540	46363	133067396	9
	LVXM01	WGS	ROD	Mus musculus	PRJNA310854	SAMN04489821	strain: C57BL/6NJ	dev_stage: adult,tissue_type: liver	2704802446	49821	0	No	22	0	2782346994	No	CM004215-CM004234,CM004277-CM004277,KV440967-KV440967	2016-05-09T00:00:00Z	2016-04-18T00:00:00Z	60	12707	52350	139118349	9
	LVXN01	WGS	ROD	Mus musculus castaneus	PRJNA310854	SAMN04489822	strain: CAST/EiJ	dev_stage: adult,tissue_type: liver	2596932153	52352	0	No	23	0	2635733135	No	CM003994-CM004013,CM004181-CM004181,KV417255-KV417256	2016-04-26T00:00:00Z	2016-04-18T00:00:00Z	60	11642	56170	133752109	9
	LVXO01	WGS	ROD	Mus musculus	PRJNA310854	SAMN04489823	strain: CBA/J	dev_stage: adult,tissue_type: liver	2808933010	42242	0	No	22	0	2885230088	No	CM004014-CM004033,CM004182-CM004182,KV417257-KV417257	2016-04-26T00:00:00Z	2016-04-18T00:00:00Z	60	13074	50551	144777665	9
	LVXP01	WGS	ROD	Mus musculus	PRJNA310854	SAMN04489824	strain: DBA/2J	dev_stage: adult,tissue_type: liver	2479409634	42324	0	No	22	0	2579169260	No	CM004034-CM004053,CM004183-CM004183,KV417258-KV417258	2016-04-26T00:00:00Z	2016-04-15T00:00:00Z	60	13123	49604	128213663	9
	LVXQ01	WGS	ROD	Mus musculus	PRJNA310854	SAMN04489825	strain: FVB/NJ	dev_stage: adult,tissue_type: liver	2426218462	67805	0	No	22	0	2557814706	No	CM004074-CM004093,CM004184-CM004184,KV417260-KV417260	2016-04-26T00:00:00Z	2016-04-15T00:00:00Z	60	15797	42623	127063089	9
	LVXR01	WGS	ROD	Mus musculus	PRJNA310854	SAMN04489826	strain: LP/J	dev_stage: adult,tissue_type: liver	2618589324	38542	0	No	22	0	2704786575	No	CM004256-CM004276,KV440969-KV440969	2016-05-09T00:00:00Z	2016-04-15T00:00:00Z	60	12608	52310	135164694	9
	LVXS01	WGS	ROD	Mus musculus	PRJNA310854	SAMN04489827	strain: NOD/ShiLtJ	dev_stage: adult,tissue_type: liver	2856403258	66154	0	No	22	0	2944144383	No	CM004134-CM004153,CM004185-CM004185,KV417264-KV417264	2016-04-26T00:00:00Z	2016-04-15T00:00:00Z	60	9438	65281	147352698	9
	LVXT01	WGS	ROD	Mus musculus	PRJNA310854	SAMN04489828	strain: NZO/HiLtJ	dev_stage: adult,tissue_type: liver	2574281888	57439	0	No	22	0	2664751164	No	CM004154-CM004173,CM004186-CM004186,KV417265-KV417265	2016-04-26T00:00:00Z	2016-04-15T00:00:00Z	60	16509	41198	132960827	9
	LVXU01	WGS	ROD	Mus musculus musculus	PRJNA310854	SAMN04489829	strain: PWK/PhJ	dev_stage: adult,tissue_type: liver	2517580181	30233	0	No	23	0	2534394128	No	CM004114-CM004133,CM004187-CM004187,KV417262-KV417263	2016-04-26T00:00:00Z	2016-04-15T00:00:00Z	60	5105	134095	128387505	9
	LVXV01	WGS	ROD	Mus spretus	PRJNA310854	SAMN04489830	strain: SPRET/EiJ	dev_stage: adult,tissue_type: liver	2593186594	29259	0	No	22	0	2593507426	No	CM004094-CM004113,CM004188-CM004188,KV417261-KV417261	2016-04-26T00:00:00Z	2016-04-15T00:00:00Z	60	17887	37990	131945496	9
	LVXW01	WGS	ROD	Mus musculus domesticus	PRJNA310854	SAMN04489831	strain: WSB/EiJ	dev_stage: adult,tissue_type: liver	2549984446	72315	0	No	22	0	2672243172	No	CM004054-CM004073,CM004189-CM004189,KV417259-KV417259	2016-04-26T00:00:00Z	2016-04-15T00:00:00Z	60	11777	55449	133184209	9
	LXEJ02	WGS	ROD	Mus musculus	PRJNA318985	SAMN04871431	isolate: Eve,strain: C57BL/6J	dev_stage: adult,tissue_type: spleen	2801301292	12661	0	No	0	0	0	No	-	2018-11-19T00:00:00Z	2018-11-19T00:00:00Z	60	391273	1624	1291016	585
	LZPO01	WGS	ROD	Neotoma lepida	PRJNA319537	SAMN04893622	isolate: 417	dev_stage: adult,tissue_type: liver	2353855022	119373	24320	Yes	0	0	0	No	-	2016-06-23T00:00:00Z	2016-06-23T00:00:00Z	48	9584	62182	151693	2677
	MCBN01	WGS	ROD	Phodopus sungorus	PRJNA318271	SAMN05191964	isolate: SBHNorthAmerica	dev_stage: adult,tissue_type: liver	2003225912	1462128	0	No	0	0	0	No	-	2016-08-18T00:00:00Z	2016-08-18T00:00:00Z	37	2392	238770	-	-
	MTKA01	WGS	ROD	Castor canadensis	PRJNA359140	SAMN06187566	isolate: Ward	dev_stage: adult,tissue_type: Leukocyte	2518306565	21157	0	No	0	0	0	No	-	2017-02-04T00:00:00Z	2017-02-04T00:00:00Z	110	273954	2431	317708	2073
	MULK01	WGS	ROD	Myodes glareolus	PRJNA335935	SAMN05860961	isolate: 2016_BV1	dev_stage: adult,tissue_type: spleen	2396225068	50926	0	No	1	0	16354	No	CM015301-CM015301	2019-03-26T00:00:00Z	2019-03-25T00:00:00Z	90	164884	3570	1590265	413
	NDGM01	WGS	ROD	Octomys mimax	PRJNA380259	SAMN06642006	isolate: AO248	dev_stage: adult,tissue_type: muscle	2591288717	1257804	0	No	0	0	0	No	-	2017-10-17T00:00:00Z	2017-10-17T00:00:00Z	10	4478	157411	4874	143023
	NDGN01	WGS	ROD	Tympanoctomys barrerae	PRJNA380259	SAMN06642005	isolate: AO245	dev_stage: adult,tissue_type: muscle	2651634209	1558800	0	No	0	0	0	No	-	2017-10-17T00:00:00Z	2017-10-17T00:00:00Z	10	4179	163516	4698	142289
	NESX02	WGS	ROD	Psammomys obesus	PRJNA355058	SAMN06061930	isolate: Psa_ob012049795	dev_stage: adult,tissue_type: liver	2365774835	35640	0	No	0	0	0	No	-	2020-02-10T00:00:00Z	2020-02-10T00:00:00Z	87.6	76389	8754	10472398	62
	NHTI01	WGS	ROD	Meriones unguiculatus	PRJNA385619	SAMN06897401	strain: 243	dev_stage: adult,tissue_type: muscle	2523107715	68792	0	No	0	0	0	No	-	2017-06-21T00:00:00Z	2017-06-21T00:00:00Z	136	46546	11954	374687	1538
	NMRJ02	WGS	ROD	Peromyscus leucopus	PRJNA281425	SAMN03488028	breed: LL Stock	dev_stage: adult,tissue_type: mixed organs	2475164510	1856	0	No	24	0	2405334684	No	CM026041-CM026064	2020-10-02T00:00:00Z	2020-09-30T00:00:00Z	60	3487364	198	114273790	9
	OFEX01	WGS	ROD	Mus musculus	PRJEB24115	SAMEA3935433	-	isolation_source: host-associated	7477800	3112	0	No	0	0	0	No	-	2018-01-03T00:00:00Z	2018-01-03T00:00:00Z	90	13760	69	-	-
	PTPW01	WGS	ROD	Ictidomys tridecemlineatus	PRJNA420392	SAMN08111062	isolate: GS200	tissue_type: liver	2478641729	10007	0	No	0	0	0	No	-	2019-01-09T00:00:00Z	2019-01-09T00:00:00Z	52.6	44127	14012	22643357	33
	PVHN01	WGS	ROD	Dipodomys stephensi	PRJNA399390	SAMN07678080	isolate: BS19	dev_stage: adult	2346418196	1269643	0	No	0	0	0	No	-	2019-01-15T00:00:00Z	2019-01-15T00:00:00Z	59.2	30710	20403	36811	16981
	PVHP01	WGS	ROD	Zapus hudsonius	PRJNA399434	SAMN07678139	isolate: BS14	dev_stage: adult	2611189839	1158100	0	No	0	0	0	No	-	2019-01-15T00:00:00Z	2019-01-15T00:00:00Z	50.1	23350	28152	26350	24542
	PVHX01	WGS	ROD	Xerus inauris	PRJNA399425	SAMN07678119	isolate: US057	dev_stage: adult	2601418404	577370	0	No	0	0	0	No	-	2019-01-15T00:00:00Z	2019-01-15T00:00:00Z	24.4	64054	10993	83865	8399
	PVIC01	WGS	ROD	Thryonomys swinderianus	PRJNA399470	SAMN07678129	isolate: US090	dev_stage: adult	2662148533	1889641	0	No	0	0	0	No	-	2019-01-15T00:00:00Z	2019-01-15T00:00:00Z	58.2	18955	35727	21523	31098
	PVIH01	WGS	ROD	Sigmodon hispidus	PRJNA399433	SAMN07678138	isolate: US029	dev_stage: adult	2730600022	883546	0	No	0	0	0	No	-	2019-01-15T00:00:00Z	2019-01-15T00:00:00Z	43.2	67983	11141	101373	7354
	PVIM01	WGS	ROD	Rhizomys pruinosus	PRJNA399452	SAMN07678150	isolate: US103	dev_stage: adult	3937265448	4150536	0	No	0	0	0	No	-	2019-01-16T00:00:00Z	2019-01-16T00:00:00Z	25.5	2627	377439	2627	376484
	PVIR01	WGS	ROD	Petromus typicus	PRJNA399347	SAMN07678021	isolate: US052	dev_stage: adult	2389366989	910679	0	No	0	0	0	No	-	2019-01-16T00:00:00Z	2019-01-16T00:00:00Z	37.7	29916	20963	35766	16938
	PVIT01	WGS	ROD	Onychomys torridus	PRJNA399348	SAMN07678022	isolate: US017	dev_stage: adult	3202219269	2261735	0	No	0	0	0	No	-	2019-01-16T00:00:00Z	2019-01-16T00:00:00Z	46.8	18287	41931	20878	35645
	PVIU01	WGS	ROD	Ondatra zibethicus	PRJNA399451	SAMN07678059	isolate: US110	dev_stage: adult	2562752769	565356	0	No	0	0	0	No	-	2019-01-16T00:00:00Z	2019-01-16T00:00:00Z	43.9	73746	9587	89093	7754
	PVJA01	WGS	ROD	Myocastor coypus	PRJNA399346	SAMN07678020	isolate: US051	dev_stage: adult	2903175784	1669667	0	No	0	0	0	No	-	2019-01-16T00:00:00Z	2019-01-16T00:00:00Z	56.5	28446	27184	35982	21157
	PVJB01	WGS	ROD	Muscardinus avellanarius	PRJNA399340	SAMN07678014	isolate: US077	dev_stage: adult	2527147110	466805	0	No	0	0	0	No	-	2019-01-16T00:00:00Z	2019-01-16T00:00:00Z	32.8	44294	16126	59013	12037
	PVJK01	WGS	ROD	Meriones unguiculatus	PRJNA399432	SAMN07678137	isolate: US013	dev_stage: adult	2637041433	785187	0	No	0	0	0	No	-	2019-01-16T00:00:00Z	2019-01-16T00:00:00Z	31.3	69839	8477	100883	5504
	PVJO01	WGS	ROD	Hystrix cristata	PRJNA399401	SAMN07678090	isolate: US031	dev_stage: adult	2470917678	1136598	0	No	0	0	0	No	-	2019-01-16T00:00:00Z	2019-01-16T00:00:00Z	35.2	57102	11814	64768	10348
	PVJS01	WGS	ROD	Glis glis	PRJNA399435	SAMN07678015	isolate: US078	dev_stage: adult	2462087207	433430	0	No	0	0	0	No	-	2019-01-16T00:00:00Z	2019-01-16T00:00:00Z	31.8	26062	26481	30338	22646
	PVJX01	WGS	ROD	Dolichotis patagonum	PRJNA399391	SAMN07678081	isolate: US062	dev_stage: adult	3289614431	1905764	0	No	0	0	0	No	-	2019-01-16T00:00:00Z	2019-01-16T00:00:00Z	30.8	27983	25338	31026	22098
	PVKA01	WGS	ROD	Ctenomys sociabilis	PRJNA399368	SAMN07678051	isolate: BS34	dev_stage: adult	2834814551	807571	0	No	0	0	0	No	-	2019-01-16T00:00:00Z	2019-01-16T00:00:00Z	26.5	37562	20986	49073	15899
	PVKB01	WGS	ROD	Ctenodactylus gundi	PRJNA399344	SAMN07678018	isolate: US049	dev_stage: adult	2322471743	860073	0	No	0	0	0	No	-	2019-01-16T00:00:00Z	2019-01-16T00:00:00Z	51	218543	3042	354548	1820
	PVKD01	WGS	ROD	Cricetomys gambianus	PRJNA399436	SAMN07678025	isolate: US082	dev_stage: adult	2397721602	1102952	0	No	0	0	0	No	-	2019-01-16T00:00:00Z	2019-01-16T00:00:00Z	36.7	80761	7273	110049	5340
	PVKK01	WGS	ROD	Cavia tschudii	PRJNA399343	SAMN07678017	isolate: US050	dev_stage: adult	3077352510	1368179	0	No	0	0	0	No	-	2019-01-16T00:00:00Z	2019-01-16T00:00:00Z	34.8	64807	12214	91436	8528
	PVKL01	WGS	ROD	Castor canadensis	PRJNA399431	SAMN07678136	isolate: US014	dev_stage: adult	2761481163	832147	0	No	0	0	0	No	-	2019-01-16T00:00:00Z	2019-01-16T00:00:00Z	30.4	49369	15313	55723	13511
	PVKN01	WGS	ROD	Capromys pilorides	PRJNA399377	SAMN07678066	isolate: US015	dev_stage: adult	3023850356	2352358	0	No	0	0	0	No	-	2019-01-16T00:00:00Z	2019-01-16T00:00:00Z	26.1	4080	149962	4081	146424
	PVKS01	WGS	ROD	Aplodontia rufa	PRJNA399342	SAMN07678037	isolate: BS102	dev_stage: adult	3005535537	1279526	0	No	0	0	0	No	-	2019-01-16T00:00:00Z	2019-01-16T00:00:00Z	30.6	33245	22825	37811	19816
	PVKW01	WGS	ROD	Orientallactaga bullata	PRJNA399447	SAMN07678035	isolate: US110	dev_stage: adult	3093575781	1284382	0	No	0	0	0	No	-	2019-01-16T00:00:00Z	2019-01-16T00:00:00Z	29.1	30651	25318	36308	21056
	PVKX01	WGS	ROD	Acomys cahirinus	PRJNA399339	SAMN07678032	isolate: US019	dev_stage: adult	2306070819	371342	0	No	0	0	0	No	-	2019-01-16T00:00:00Z	2019-01-16T00:00:00Z	32.7	42476	15859	65411	10134
	PVLA01	WGS	ROD	Hydrochoerus hydrochaeris	PRJNA399400	SAMN07678143	isolate: US065	dev_stage: adult	2734590088	655342	0	No	0	0	0	No	-	2019-01-16T00:00:00Z	2019-01-16T00:00:00Z	28.2	148451	5131	202224	3717
	PVLC01	WGS	ROD	Graphiurus murinus	PRJNA399395	SAMN07678085	isolate: US067	dev_stage: adult	2815014629	1267939	0	No	0	0	0	No	-	2019-01-16T00:00:00Z	2019-01-16T00:00:00Z	35	22138	29676	28463	21033
	PVLD01	WGS	ROD	Dinomys branickii	PRJNA399389	SAMN07678079	isolate: US070	dev_stage: adult	2688563719	1158438	0	No	0	0	0	No	-	2019-01-16T00:00:00Z	2019-01-16T00:00:00Z	31.9	64805	11195	77918	9284
	QGOO01	WGS	ROD	Mus spicilegus	PRJNA421365	SAMN08141584	strain: ZRU	dev_stage: adult,tissue_type: liver	2496083520	37536	0	No	0	0	0	No	-	2018-07-23T00:00:00Z	2018-07-23T00:00:00Z	50	30918	23208	2198966	335
	QVIC01	WGS	ROD	Urocitellus parryii	PRJNA477386	SAMN09469529	isolate: AGS 11-09-20	dev_stage: adult,isolation_source: Arctic tundra,tissue_type: skeletal muscle	2520505282	15884	0	No	0	0	0	No	-	2018-08-24T00:00:00Z	2018-08-24T00:00:00Z	40	91013	6919	3964291	175
	QZWP02	WGS	ROD	Marmota flaviventris	PRJNA491472	SAMN10078668	isolate: SJ_83	dev_stage: adult,tissue_type: blood	2528737049	68594	0	No	5633	0	2444717842	No	ML561814-ML567446	2019-05-28T00:00:00Z	2019-05-24T00:00:00Z	45	143798	5013	11407078	62
	RAQP01	WGS	ROD	Marmota himalayana	PRJNA407692	SAMN07661221	-	tissue_type: liver and blood	2471704417	4363	0	No	0	0	0	No	-	2019-05-10T00:00:00Z	2019-05-10T00:00:00Z	206	102162	6711	1497034	483
	RAZU02	WGS	ROD	Cricetulus griseus	PRJNA389969	SAMN07140313	strain: 17A/GY	isolation_source: Laboratory Animal,tissue_type: liver	2366634374	647	0	No	10	0	1747160543	No	CM023436-CM023445	2020-06-11T00:00:00Z	2020-06-06T00:00:00Z	31	2711962	251	274391693	4
	RCWR01	WGS	ROD	Peromyscus maniculatus bairdii	PRJNA494228	SAMN10150431	isolate: BW	dev_stage: adult,tissue_type: liver	2387876961	155965	0	No	3461	0	2499085142	No	CM010879-CM010902,ML112627-ML116063	2018-11-05T00:00:00Z	2018-10-30T00:00:00Z	115	30111	23323	115033041	9
	RCWS02	WGS	ROD	Peromyscus polionotus subgriseus	PRJNA494229	SAMN10150432	isolate: PO	dev_stage: adult,tissue_type: liver	2328646717	318482	0	No	2754	0	2639511823	No	CM010903-CM010926,ML236561-ML239290	2019-04-26T00:00:00Z	2019-04-05T00:00:00Z	290	13217	52263	117603569	9
	REGO01	WGS	ROD	Rhombomys opimus	PRJNA491814	SAMN10089360	isolate: Great_gerbil_Xinjiang_2013_1	-	2376008858	6389	0	No	0	0	0	No	-	2020-02-04T00:00:00Z	2020-02-04T00:00:00Z	86	56880	10621	3610217	189
	RJWM01	WGS	ROD	Dasyprocta punctata	PRJNA399386	SAMN07678076	isolate: BS37	dev_stage: adult	3012098298	986664	0	No	0	0	0	No	-	2019-03-22T00:00:00Z	2019-03-22T00:00:00Z	40	38650	19800	43703	17174
	RJWR01	WGS	ROD	Perognathus longimembris pacificus	PRJNA399459	SAMN07678105	isolate: BS65	dev_stage: adult	2601695796	2409818	0	No	0	0	0	No	-	2019-03-22T00:00:00Z	2019-03-22T00:00:00Z	59.6	17686	34665	24714	23202
	RJWT01	WGS	ROD	Cuniculus paca	PRJNA399385	SAMN07678075	isolate: BS43	dev_stage: adult	3399583187	3768450	0	No	0	0	0	No	-	2019-03-22T00:00:00Z	2019-03-22T00:00:00Z	23.4	3890	162528	3892	159405
	RPDE01	WGS	ROD	Castor canadensis	PRJNA505050	SAMN10409246	isolate: PB-2018	dev_stage: adult,tissue_type: liver	3133828374	243841	0	No	0	0	0	No	-	2019-12-31T00:00:00Z	2019-12-31T00:00:00Z	87	86942	9866	26151911	31
	RPGA01	WGS	ROD	Heterocephalus glaber	PRJNA505051	SAMN10409247	isolate: MEF-2018	tissue_type: embryonic fibroblast cells	3041864219	9262	0	No	0	0	0	No	-	2020-08-04T00:00:00Z	2020-08-04T00:00:00Z	77	61523	13891	94526472	13
	SAYX01	WGS	ROD	Marmota vancouverensis	PRJNA476112	SAMN09425912	isolate: RANI-1049	dev_stage: adult,tissue_type: liver	2363796370	315647	0	No	7113	0	2439770927	No	ML554701-ML561813	2019-09-24T00:00:00Z	2019-05-16T00:00:00Z	25	11502	61201	1590947	457
	SRMG01	WGS	ROD	Grammomys surdaster	PRJNA526040	SAMN11172698	isolate: TR1022	tissue_type: brain	2412664998	23656	0	No	0	0	0	No	-	2019-04-12T00:00:00Z	2019-04-12T00:00:00Z	50	51731	13729	8094907	85
	SWEC01	WGS	ROD	Erethizon dorsatum	PRJNA523436	SAMN10984256	isolate: 214976	dev_stage: adult,tissue_type: blood	2396868353	54415	0	No	3424	0	2382580866	No	ML655349-ML658772	2019-07-03T00:00:00Z	2019-07-01T00:00:00Z	25	118744	6007	16680019	42
	UXHQ01	WGS	ROD	Mus musculus	PRJEB29562	SAMEA4376703	-	isolation_source: Cecum	129874622	94556	0	No	0	0	0	No	-	2019-01-10T00:00:00Z	2019-01-10T00:00:00Z	-	-	-	-	-
	UXHR01	WGS	ROD	Mus musculus	PRJEB29562	SAMEA4376716	-	isolation_source: Cecum	151292084	110545	0	No	0	0	0	No	-	2019-01-10T00:00:00Z	2019-01-10T00:00:00Z	-	-	-	-	-
	UXHS01	WGS	ROD	Mus musculus	PRJEB29562	SAMEA4376701	-	isolation_source: Cecum	130960249	83401	0	No	0	0	0	No	-	2019-01-10T00:00:00Z	2019-01-10T00:00:00Z	-	-	-	-	-
	UXHV01	WGS	ROD	Mus musculus	PRJEB29562	SAMEA4376699	-	isolation_source: Cecum	124394408	82149	0	No	0	0	0	No	-	2019-01-10T00:00:00Z	2019-01-10T00:00:00Z	-	-	-	-	-
	UXHW01	WGS	ROD	Mus musculus	PRJEB29562	SAMEA4376711	-	isolation_source: Cecum	118438137	77637	0	No	0	0	0	No	-	2019-01-10T00:00:00Z	2019-01-10T00:00:00Z	-	-	-	-	-
	UXHX01	WGS	ROD	Mus musculus	PRJEB29562	SAMEA4376715	-	isolation_source: Cecum	117928461	81030	0	No	0	0	0	No	-	2019-01-10T00:00:00Z	2019-01-10T00:00:00Z	-	-	-	-	-
	UXHY01	WGS	ROD	Mus musculus	PRJEB29562	SAMEA4376702	-	isolation_source: Cecum	139018495	92934	0	No	0	0	0	No	-	2019-01-10T00:00:00Z	2019-01-10T00:00:00Z	-	-	-	-	-
	UXHZ01	WGS	ROD	Mus musculus	PRJEB29562	SAMEA4376708	-	isolation_source: Cecum	179203502	113584	0	No	0	0	0	No	-	2019-01-10T00:00:00Z	2019-01-10T00:00:00Z	-	-	-	-	-
	UXIC01	WGS	ROD	Mus musculus	PRJEB29562	SAMEA4376712	-	isolation_source: Cecum	129280421	94033	0	No	0	0	0	No	-	2019-01-10T00:00:00Z	2019-01-10T00:00:00Z	-	-	-	-	-
	UXID01	WGS	ROD	Mus musculus	PRJEB29562	SAMEA4376698	-	isolation_source: Cecum	105319525	83352	0	No	0	0	0	No	-	2019-01-10T00:00:00Z	2019-01-10T00:00:00Z	-	-	-	-	-
	UXIE01	WGS	ROD	Mus musculus	PRJEB29562	SAMEA4376706	-	isolation_source: Cecum	95977122	74709	0	No	0	0	0	No	-	2019-01-10T00:00:00Z	2019-01-10T00:00:00Z	-	-	-	-	-
	UXIF01	WGS	ROD	Mus musculus	PRJEB29562	SAMEA4376713	-	isolation_source: Cecum	116172389	73879	0	No	0	0	0	No	-	2019-01-10T00:00:00Z	2019-01-10T00:00:00Z	-	-	-	-	-
	UXIG01	WGS	ROD	Mus musculus	PRJEB29562	SAMEA4376705	-	isolation_source: Cecum	74716176	67472	0	No	0	0	0	No	-	2019-01-10T00:00:00Z	2019-01-10T00:00:00Z	-	-	-	-	-
	UXIH01	WGS	ROD	Mus musculus	PRJEB29562	SAMEA4376696	-	isolation_source: Cecum	101065357	81685	0	No	0	0	0	No	-	2019-01-10T00:00:00Z	2019-01-10T00:00:00Z	-	-	-	-	-
	UXII01	WGS	ROD	Mus musculus	PRJEB29562	SAMEA4376719	-	isolation_source: Cecum	132982437	82455	0	No	0	0	0	No	-	2019-01-10T00:00:00Z	2019-01-10T00:00:00Z	-	-	-	-	-
	UXIJ01	WGS	ROD	Mus musculus	PRJEB29562	SAMEA4376710	-	isolation_source: Cecum	115667617	83963	0	No	0	0	0	No	-	2019-01-10T00:00:00Z	2019-01-10T00:00:00Z	-	-	-	-	-
	UXIK01	WGS	ROD	Mus musculus	PRJEB29562	SAMEA4376709	-	isolation_source: Cecum	134592595	93464	0	No	0	0	0	No	-	2019-01-10T00:00:00Z	2019-01-10T00:00:00Z	-	-	-	-	-
	UXIL01	WGS	ROD	Mus musculus	PRJEB29562	SAMEA4376704	-	isolation_source: Cecum	150898856	99816	0	No	0	0	0	No	-	2019-01-10T00:00:00Z	2019-01-10T00:00:00Z	-	-	-	-	-
	UXIM01	WGS	ROD	Mus musculus	PRJEB29562	SAMEA4376697	-	isolation_source: Cecum	98169816	75622	0	No	0	0	0	No	-	2019-01-10T00:00:00Z	2019-01-10T00:00:00Z	-	-	-	-	-
	UXIN01	WGS	ROD	Mus musculus	PRJEB29562	SAMEA4376707	-	isolation_source: Cecum	80532345	64526	0	No	0	0	0	No	-	2019-01-10T00:00:00Z	2019-01-10T00:00:00Z	-	-	-	-	-
	UXIO01	WGS	ROD	Mus musculus	PRJEB29562	SAMEA4376718	-	isolation_source: Cecum	142581846	103530	0	No	0	0	0	No	-	2019-01-10T00:00:00Z	2019-01-10T00:00:00Z	-	-	-	-	-
	UXIP01	WGS	ROD	Mus musculus	PRJEB29562	SAMEA4376700	-	isolation_source: Cecum	165792882	118520	0	No	0	0	0	No	-	2019-01-10T00:00:00Z	2019-01-10T00:00:00Z	-	-	-	-	-
	UXIQ01	WGS	ROD	Mus musculus	PRJEB29562	SAMEA4376714	-	isolation_source: Cecum	207921349	138340	0	No	0	0	0	No	-	2019-01-10T00:00:00Z	2019-01-10T00:00:00Z	-	-	-	-	-
	UXIT01	WGS	ROD	Mus musculus	PRJEB29562	SAMEA4376717	-	isolation_source: Cecum	193878720	136085	0	No	0	0	0	No	-	2019-01-10T00:00:00Z	2019-01-10T00:00:00Z	-	-	-	-	-
	VALE02	WGS	ROD	Peromyscus californicus insignis	PRJNA513219	SAMN10698868	strain: IS	tissue_type: liver	2561163842	34124	0	No	0	0	0	No	-	2020-03-25T00:00:00Z	2020-03-25T00:00:00Z	37	32644	22973	113663737	9
	VFHZ01	WGS	ROD	Meriones unguiculatus	PRJNA543000	SAMN11651137	isolate: EAM2014	tissue_type: tail and ear snips	2537531842	309090	0	No	0	0	0	No	-	2019-08-30T00:00:00Z	2019-08-30T00:00:00Z	1	58685	12342	500041	871
	VIIT01	WGS	ROD	Microtus arvalis	PRJNA551185	SAMN12142102	isolate: LVR205A	dev_stage: adult,tissue_type: liver	2620579938	1081432	0	No	0	0	0	No	-	2019-07-25T00:00:00Z	2019-07-25T00:00:00Z	77	34797	19923	52876	11870
	VIIU01	WGS	ROD	Microtus oeconomus	PRJNA551187	SAMN12142104	isolate: LVR207A	dev_stage: adult,tissue_type: liver	2306554743	562436	0	No	0	0	0	No	-	2019-07-25T00:00:00Z	2019-07-25T00:00:00Z	77	51221	13221	114768	5556
	VMDO01	WGS	ROD	Pedetes capensis	PRJNA399412	SAMN07678104	isolate: US022	dev_stage: adult	2850076812	673563	0	No	0	0	0	No	-	2019-08-08T00:00:00Z	2019-08-08T00:00:00Z	39.7	54009	14357	74432	9923
	VSBT01	WGS	ROD	Mastomys coucha	PRJNA406979	SAMN07635206	isolate: ucsf_1	dev_stage: adult,tissue_type: liver	2507168619	27	0	No	2	0	163887018	No	CM018029-CM018030	2019-09-24T00:00:00Z	2019-09-23T00:00:00Z	73	30483	22479	118621203	8
	VZQC01	WGS	ROD	Rhizomys pruinosus	PRJNA573514	SAMN12815341	isolate: BR201808	-	3711971808	15764	0	No	0	0	0	No	-	2019-12-31T00:00:00Z	2019-12-31T00:00:00Z	205	103291	9781	2203772	489
	WBRW01	WGS	ROD	Cynomys gunnisoni	PRJNA573923	SAMN12831216	isolate: LCS2019	dev_stage: adult,tissue_type: ear	2674371627	12628	0	No	0	0	0	No	-	2020-03-16T00:00:00Z	2020-03-16T00:00:00Z	67	687762	1095	824613	911
	WJEC01	WGS	ROD	Marmota monax	PRJNA587092	SAMN13176033	isolate: WC2-LM	dev_stage: adult,tissue_type: liver	2736982772	8860	28115	Yes	1	0	16440	No	CM025523-CM025523	2020-09-18T00:00:00Z	2020-09-14T00:00:00Z	147	1094236	644	-	-
