# Supplementary material for: Endogenous Viral Elements in Shrew Genomes Provide Insights into Pestivirus Ancient History
Source: Mol Biol Evol. 2022 Sep 5;39(10):msac190. doi: 10.1093/molbev/msac190 (PMC9550988; doi:10.1093/molbev/msac190)
Supplement: msac190_Supplementary_Data [file msac190_supplementary_data.zip › S8_primers.xlsx]

## Sheet: Sheet1
Name	Sequence (5'-3')
F2out	ACTTCATGGGTGGATGCAGT
F2in	GGGGTAGGGAGTGGAGAATG
R2in	CAGCACTCAACAAGAACCACA
R2out	TCCACAGCTTTGTCTCCAGT
F3Lout	TGACAGCAGCTAGAACCAAG
R3Lout	CCTCCCTTGCGGCCTATTAT
F3in	GCAGTCATGGTTGGGAGATC
R3in	GACGACCACCCTTTTGTCAC
R3out	TACGTGCCCTTGAAGTTCCT
R2in_C	TGTGGTTCTTGTTGAGTGCTG
R2out_C	ACTGGAGACAAAGCTGTGGA
F3in_C	GATCTCCCAACCATGACTGC
R3Lout_C	ATAATAGGCCGCAAGGGAGG
F3be	TGAGTTGGCATTGAACACCC
F3be_C	GGGTGTTCAATGCCAACTCA
Ftb	TGGTGCTCTCTGTTGTGCTA
F3Lout_C	CTTGGTTCTAGCTGCTGTCA
F2in_C	CATTCTCCACTCCCTACCCC
M13_f	GGCCAGTCCAATGACATGAAAAATCATCGTT
M14_r	CTATGACTCTCCATTTCTGGTTTACAAGAC
